# Supplementary material for: Review of the sawfly genus Empria (Hymenoptera, Tenthredinidae) in Japan
Source: Zookeys. 2011 Nov 28;(150):347–80. doi: 10.3897/zookeys.150.1968 (PMC3234444; doi:10.3897/zookeys.150.1968)
Supplement: XML Treatment for Monsoma pallipes [file zookeys.150.1968-treatment1.xml]

<!DOCTYPE tp:taxon-treatment
  PUBLIC "-//TaxonX//DTD Taxonomic Treatment Publishing DTD v0 20100105//EN" "tax-treatment-NSO.dtd">
<tp:taxon-treatment xmlns:tp="http://www.plazi.org/taxpub"><tp:treatment-meta><mixed-citation publication-type="journal"><person-group><name><surname>Prous</surname><given-names>Marko</given-names></name><name><surname>Heidemaa</surname><given-names>Mikk</given-names></name><name><surname>Akihiko</surname><given-names>Shinohara</given-names></name><name><surname>Soon</surname><given-names>Villu</given-names></name></person-group><article-title>Review of the sawfly genus <italic>Empria</italic> (Hymenoptera, Tenthredinidae) in Japan
                </article-title><source>Zookeys</source><day>28</day><month>11</month><year>2011</year><volume>2011</volume><issue>150</issue><fpage>347</fpage><lpage>380</lpage><pub-id pub-id-type="doi">10.3897/zookeys.150.1968</pub-id></mixed-citation></tp:treatment-meta><tp:nomenclature><tp:taxon-name>
                        <tp:taxon-name-part taxon-name-part-type="genus">Monsoma</tp:taxon-name-part>
                        <tp:taxon-name-part taxon-name-part-type="species">pallipes</tp:taxon-name-part>
                    <object-id xmlns:xlink="http://www.w3.org/1999/xlink" xlink:type="simple">http://species-id.net/wiki/Monsoma_pallipes</object-id>
                    </tp:taxon-name><tp:taxon-authority>(Matsumura, 1912)</tp:taxon-authority><tp:taxon-status xmlns:xlink="http://www.w3.org/1999/xlink" xlink:type="simple">comb. n.</tp:taxon-status><tp:nomenclature-citation-list><tp:nomenclature-citation><tp:taxon-name>Poecilosoma pallipes</tp:taxon-name><comment> Matsumura, 1912: 61–62.</comment></tp:nomenclature-citation></tp:nomenclature-citation-list></tp:nomenclature><tp:treatment-sec sec-type="Type locality"><title>Type locality.</title><p>Japan, Hokkaido, Sapporo. Lectotype <bold>(here designated)</bold> female (<xref ref-type="fig" rid="F9">Fig. 37</xref>), EIHU. Labelled: “Maruyama 5/24", “7", “Poecilosoma pallipes Mats., Type".
                    </p></tp:treatment-sec><tp:treatment-sec sec-type="Taxonomic affinities"><title>Taxonomic affinities.</title><p><italic><tp:taxon-name>Monsoma pallipes</tp:taxon-name></italic> can most easily be differentiated from the other <italic><tp:taxon-name>Monsoma</tp:taxon-name></italic> species, <italic><tp:taxon-name>Monsoma pulveratum</tp:taxon-name></italic> (Retzius, 1783), <italic><tp:taxon-name>Monsoma inferentium</tp:taxon-name></italic> (Norton, 1868), and <italic><tp:taxon-name>Monsoma faustum</tp:taxon-name></italic> Zhelochovtsev, 1961, by the colouration of the head capsule: temples, genae, facial orbits, paraantennal field laterally, and area between toruli and lateral to median ocellus are pale brown in <italic><tp:taxon-name>Monsoma pallipes</tp:taxon-name></italic>, while in the other three species the head capsule is black.
                    </p></tp:treatment-sec><tp:treatment-sec sec-type="Host plants"><title>Host plants.</title><p>Unknown, but could be associated with <italic><tp:taxon-name>Alnus</tp:taxon-name></italic> as for <italic><tp:taxon-name>Monsoma pulveratum</tp:taxon-name></italic> and <italic><tp:taxon-name>Monsoma inferentium</tp:taxon-name></italic> (<xref ref-type="bibr" rid="B50">Smith 1979</xref>; <xref ref-type="bibr" rid="B44">Pieronek 1980</xref>; <xref ref-type="bibr" rid="B6">Chevin 2004</xref>).
                    </p></tp:treatment-sec><tp:treatment-sec sec-type="Distribution"><title>Distribution.</title><p>East Palaearctic. Specimens studied are from Japan (Hokkaido) and Russia (Primorsky Krai).</p></tp:treatment-sec><tp:treatment-sec sec-type="Notes"><title>Notes.</title><p>Male unknown. <xref ref-type="bibr" rid="B37">Matsumura (1912)</xref> did not give the number of specimens he used for the original description. A female syntype bearing a red type label is hereby designated as the lectotype.
                    </p><fig id="F3" position="float" orientation="portrait"><label>Figures 7–12.</label><caption><p><bold>7</bold> <italic><tp:taxon-name>Empria candidata</tp:taxon-name></italic>, posterior tip of the abdomen in ventral view, male (TUZ282970) <bold>8</bold> <italic><tp:taxon-name>Empria quadrimaculata</tp:taxon-name></italic>, posterior tip of the abdomen in ventral view, male (NSMT228) <bold>9</bold> <italic><tp:taxon-name>Empria loktini,</tp:taxon-name></italic> head in dorsal view, female (NSMT014) <bold>10</bold> <italic><tp:taxon-name>Empria honshuana</tp:taxon-name></italic> sp. n., head in dorsal view, female paratype (NSMT-Hym2011-2-3-4) <bold>11</bold> <italic><tp:taxon-name>Empria tridentis</tp:taxon-name></italic>, habitus in dorsal view, female (NSMT051) <bold>12</bold> <italic><tp:taxon-name>Empria takeuchii</tp:taxon-name></italic> sp. n.,habitus in dorsal view, female paratype (NSMT032).</p></caption><graphic xmlns:xlink="http://www.w3.org/1999/xlink" xlink:href="ZooKeys-150-347-g003.jpg" position="float" orientation="portrait" xlink:type="simple"/></fig></tp:treatment-sec><tp:treatment-sec><!--Section generated to contain objects referenced in tp:taxon-treatment.--><fig id="F9" position="float" orientation="portrait"><label>Figure 37.</label><caption><p><italic><tp:taxon-name>Monsoma pallipes,</tp:taxon-name></italic> lectotype of <italic><tp:taxon-name>Poecilosoma pallipes</tp:taxon-name></italic> Matsumura, 1912, habitus in dorsolateral view, female.</p></caption><graphic xmlns:xlink="http://www.w3.org/1999/xlink" xlink:href="ZooKeys-150-347-g009.jpg" position="float" orientation="portrait" xlink:type="simple"/></fig></tp:treatment-sec><ref-list><ref id="B50"><mixed-citation xmlns:xlink="http://www.w3.org/1999/xlink" xlink:type="simple"><person-group><name name-style="western"><surname>Smith</surname><given-names>DR</given-names></name></person-group> (<year>1979</year>)<article-title> Nearctic sawflies. IV. Allantinae: Adults and larvae (Hymenoptera: Tenthredinidae).</article-title><source>Technical Bulletin, US Department of Agriculture, Washington </source><volume>1595</volume>: <fpage>1</fpage>-<lpage>172</lpage>.</mixed-citation></ref><ref id="B44"><mixed-citation xmlns:xlink="http://www.w3.org/1999/xlink" xlink:type="simple"><person-group><name name-style="western"><surname>Pieronek</surname><given-names>B</given-names></name></person-group> (<year>1980</year>)<article-title> On the larval <italic>Monosoma pulverata</italic> (Retzius) feeding on alder (Hymenoptera: Tenthredinidae-Blennocampinae).</article-title><source>Mitteilungen aus dem Zoologischen Museum in Berlin </source><volume>56</volume>: <fpage>195</fpage>-<lpage>199</lpage>.</mixed-citation></ref><ref id="B6"><mixed-citation xmlns:xlink="http://www.w3.org/1999/xlink" xlink:type="simple"><person-group><name name-style="western"><surname>Chevin</surname><given-names>H</given-names></name></person-group> (<year>2004</year>)<article-title> Biologie de <italic>Monsoma pulveratum</italic> (Retzius, 1783) (Hym, Symphyta, Tenthredinidae, Emphytinae).</article-title><source>Bulletin des Naturalistes des Yvelines </source><volume>31</volume>: <fpage>81</fpage>-<lpage>85</lpage>.</mixed-citation></ref><ref id="B37"><mixed-citation xmlns:xlink="http://www.w3.org/1999/xlink" xlink:type="simple"><person-group><name name-style="western"><surname>Matsumura</surname><given-names>S</given-names></name></person-group> (<year>1912</year>)<source> Thousand insects of Japan.</source><publisher-name>Supplement IV. Keiseisha</publisher-name>, <publisher-loc>Tokyo</publisher-loc>, <lpage>247</lpage> pp.</mixed-citation></ref></ref-list></tp:taxon-treatment>
