# Supplementary material for: Review of the sawfly genus Empria (Hymenoptera, Tenthredinidae) in Japan
Source: Zookeys. 2011 Nov 28;(150):347–80. doi: 10.3897/zookeys.150.1968 (PMC3234444; doi:10.3897/zookeys.150.1968)
Supplement: XML Treatment for Empria candidata [file zookeys.150.1968-treatment2.xml]

<!DOCTYPE tp:taxon-treatment
  PUBLIC "-//TaxonX//DTD Taxonomic Treatment Publishing DTD v0 20100105//EN" "tax-treatment-NSO.dtd">
<tp:taxon-treatment xmlns:tp="http://www.plazi.org/taxpub"><tp:treatment-meta><mixed-citation publication-type="journal"><person-group><name><surname>Prous</surname><given-names>Marko</given-names></name><name><surname>Heidemaa</surname><given-names>Mikk</given-names></name><name><surname>Akihiko</surname><given-names>Shinohara</given-names></name><name><surname>Soon</surname><given-names>Villu</given-names></name></person-group><article-title>Review of the sawfly genus <italic>Empria</italic> (Hymenoptera, Tenthredinidae) in Japan
                </article-title><source>Zookeys</source><day>28</day><month>11</month><year>2011</year><volume>2011</volume><issue>150</issue><fpage>347</fpage><lpage>380</lpage><pub-id pub-id-type="doi">10.3897/zookeys.150.1968</pub-id></mixed-citation></tp:treatment-meta><tp:nomenclature><tp:taxon-name>
                        <tp:taxon-name-part taxon-name-part-type="genus">Empria</tp:taxon-name-part>
                        <tp:taxon-name-part taxon-name-part-type="species">candidata</tp:taxon-name-part>
                    <object-id xmlns:xlink="http://www.w3.org/1999/xlink" xlink:type="simple">http://species-id.net/wiki/Empria_candidata</object-id>
                    </tp:taxon-name><tp:taxon-authority>(Fallén, 1808)</tp:taxon-authority><tp:nomenclature-citation-list><tp:nomenclature-citation><tp:taxon-name>Tenthredo candidata</tp:taxon-name><comment> Fallén, 1808: 105–106. <bold>Type locality.</bold> Sweden. Lectotype (<bold>here designated</bold>) female [in good condition], UUZM. Labelled: “Uppsala Univ.<!--PageBreak--> Zool. Mus. Typsamlingen nr. 1940b <tp:taxon-name>Hymenoptera</tp:taxon-name> Tenthredo candidata <xref ref-type="bibr" rid="B14">Fallén 1808</xref>" [red, printed, partially handwritten], “♀" [pale, handwritten], “LECTOTYPUS 2008 [printed part, red label] TENTHREDO CANDIDATA FALLÉN 1808 Des. M.Heidemaa &amp; M.Prous [handwritten part]", “<italic><tp:taxon-name>Empria</tp:taxon-name></italic> 2008 <italic>candidata</italic> (Fallén, 1808) ♀ M.HEIDEMAA &amp; M.PROUS" [white, printed]. 3 paralectotype females of <italic><tp:taxon-name>Tenthredo candidata</tp:taxon-name></italic> designated (“PARALECTOTYPUS 2008 [printed part, red label] TENTHREDO CANDIDATA FALLÉN 1808 Des. M.Heidemaa &amp; M.Prous" [handwritten part]) belong in <italic><tp:taxon-name>Empria immersa</tp:taxon-name></italic> (Klug, 1818) [nr. 1940a], <italic><tp:taxon-name>Empria pumila</tp:taxon-name></italic> (Konow, 1896) [nr. 1940c], and <italic><tp:taxon-name>Empria fletcheri</tp:taxon-name></italic> (Cameron, 1878) [nr. 1940d] (respectively labelled by M. Heidemaa &amp; M. Prous).</comment></tp:nomenclature-citation><tp:nomenclature-citation><tp:taxon-name>Tenthredo (Allantus) repanda</tp:taxon-name><comment> Klug, 1816: 77–78.</comment></tp:nomenclature-citation></tp:nomenclature-citation-list></tp:nomenclature><tp:treatment-sec sec-type="Taxonomic affinities"><title>Taxonomic affinities.</title><p>The morphologically closest species is the Nearctic <italic><tp:taxon-name>Empria multicolor</tp:taxon-name></italic>, from which <italic><tp:taxon-name>Empria candidata</tp:taxon-name></italic> can be distinguished by the following characters: femora predominantly and most other parts of legs at least partly black (legs are almost entirely yellowish in <italic><tp:taxon-name>Empria multicolor</tp:taxon-name></italic>), tarsal claws simple or with a minute inner tooth (with a long subbasal tooth in <italic><tp:taxon-name>Empria multicolor</tp:taxon-name></italic>), shallowly emarginated clypeus (deeply emarginated in <italic><tp:taxon-name>Empria multicolor</tp:taxon-name></italic>), and postocellar area more than 1.6 times wider than long (less than 1.5 in <italic><tp:taxon-name>Empria multicolor</tp:taxon-name></italic>) (see also <xref ref-type="bibr" rid="B50">Smith 1979</xref>).
                    </p></tp:treatment-sec><tp:treatment-sec sec-type="Host plants"><title>Host plants.</title><p><italic><tp:taxon-name>Betula</tp:taxon-name></italic> (<xref ref-type="bibr" rid="B33">Lorenz and Kraus 1957</xref>; <xref ref-type="bibr" rid="B58">Verzhutskii 1981</xref>), <italic><tp:taxon-name>Betula pendula</tp:taxon-name></italic> Roth (under the name <italic><tp:taxon-name>Betula verrucosa</tp:taxon-name></italic> in <xref ref-type="bibr" rid="B57">Verzhutskii 1966</xref>).
                    </p></tp:treatment-sec><tp:treatment-sec sec-type="Distribution"><title>Distribution.</title><p>Holarctic. Specimens studied are from China (Heilongjiang), Estonia, Finland, Japan (Hokkaido), Russia (Kamchatka Krai, Khabarovsk Krai, Leningrad Oblast, Primorsky Krai), South-Korea, Sweden, Switzerland, United Kingdom, USA (Maine).</p><fig id="F4" position="float" orientation="portrait"><label>Figures 13–16.</label><caption><p>Lancets (valvulae 1) of <italic><tp:taxon-name>Monsoma</tp:taxon-name></italic> and <italic><tp:taxon-name>Empria</tp:taxon-name></italic>. <bold>13</bold> <italic><tp:taxon-name>Monsoma pallipes</tp:taxon-name></italic> (NSMT173) <bold>14</bold> <italic><tp:taxon-name>Empria candidata</tp:taxon-name></italic> (NSMT208) <bold>15</bold> <italic><tp:taxon-name>Empria quadrimaculata</tp:taxon-name></italic> (NSMT155) <bold>16</bold> <italic><tp:taxon-name>Empria rubicola</tp:taxon-name></italic> (USNM2051678_053).</p></caption><graphic xmlns:xlink="http://www.w3.org/1999/xlink" xlink:href="ZooKeys-150-347-g004.jpg" position="float" orientation="portrait" xlink:type="simple"/></fig></tp:treatment-sec><ref-list><ref id="B14"><mixed-citation xmlns:xlink="http://www.w3.org/1999/xlink" xlink:type="simple"><person-group><name name-style="western"><surname>Fallén</surname><given-names>CF</given-names></name></person-group> (<year>1808</year>)<article-title> Försok till uppställning och beskrifning å de i Sverige fundne Arter af Insect-Slägtet Tenthredo Linn. Kongl.</article-title><source>Vetenskaps Academiens nya Handlingar </source><volume>29</volume>: <fpage>98</fpage>-<lpage>124</lpage>.</mixed-citation></ref><ref id="B50"><mixed-citation xmlns:xlink="http://www.w3.org/1999/xlink" xlink:type="simple"><person-group><name name-style="western"><surname>Smith</surname><given-names>DR</given-names></name></person-group> (<year>1979</year>)<article-title> Nearctic sawflies. IV. Allantinae: Adults and larvae (Hymenoptera: Tenthredinidae).</article-title><source>Technical Bulletin, US Department of Agriculture, Washington </source><volume>1595</volume>: <fpage>1</fpage>-<lpage>172</lpage>.</mixed-citation></ref><ref id="B33"><mixed-citation xmlns:xlink="http://www.w3.org/1999/xlink" xlink:type="simple"><person-group><name name-style="western"><surname>Lorenz</surname><given-names>H</given-names></name><name name-style="western"><surname>Kraus</surname><given-names>M</given-names></name></person-group> (<year>1957</year>)<article-title> Die Larvalsystematik der Blattwespen (Tenthredinoidea und Megalodontoidea).</article-title><source>Abhandlungen zur Larvalsystematik der Insekten, Berlin </source><volume>1</volume>: <fpage>1</fpage>-<lpage>339</lpage>.</mixed-citation></ref><ref id="B58"><mixed-citation xmlns:xlink="http://www.w3.org/1999/xlink" xlink:type="simple"><person-group><name name-style="western"><surname>Verzhutskii</surname><given-names>BN</given-names></name></person-group> (<year>1981</year>)<source> Rastitel'nojadnye nasekomye v jekosistemah Vostochnoj Sibiri (pilil'shhiki i rogohvosty).</source><publisher-name>Nauka</publisher-name>, <publisher-loc>Novosibirsk</publisher-loc>, <lpage>303</lpage> pp.</mixed-citation></ref><ref id="B57"><mixed-citation xmlns:xlink="http://www.w3.org/1999/xlink" xlink:type="simple"><person-group><name name-style="western"><surname>Verzhutskii</surname><given-names>BN</given-names></name></person-group> (<year>1966</year>)<source> Pilil'shhiki Pribajkal'ja.</source><publisher-name>Nauka</publisher-name>, <publisher-loc>Moskva</publisher-loc>, <lpage>162</lpage> pp.</mixed-citation></ref></ref-list></tp:taxon-treatment>
