# Supplementary material for: Review of the sawfly genus Empria (Hymenoptera, Tenthredinidae) in Japan
Source: Zookeys. 2011 Nov 28;(150):347–80. doi: 10.3897/zookeys.150.1968 (PMC3234444; doi:10.3897/zookeys.150.1968)
Supplement: XML Treatment for Empria japonica [file zookeys.150.1968-treatment3.xml]

<!DOCTYPE tp:taxon-treatment
  PUBLIC "-//TaxonX//DTD Taxonomic Treatment Publishing DTD v0 20100105//EN" "tax-treatment-NSO.dtd">
<tp:taxon-treatment xmlns:tp="http://www.plazi.org/taxpub"><tp:treatment-meta><mixed-citation publication-type="journal"><person-group><name><surname>Prous</surname><given-names>Marko</given-names></name><name><surname>Heidemaa</surname><given-names>Mikk</given-names></name><name><surname>Akihiko</surname><given-names>Shinohara</given-names></name><name><surname>Soon</surname><given-names>Villu</given-names></name></person-group><article-title>Review of the sawfly genus <italic>Empria</italic> (Hymenoptera, Tenthredinidae) in Japan
                </article-title><source>Zookeys</source><day>28</day><month>11</month><year>2011</year><volume>2011</volume><issue>150</issue><fpage>347</fpage><lpage>380</lpage><pub-id pub-id-type="doi">10.3897/zookeys.150.1968</pub-id></mixed-citation></tp:treatment-meta><tp:nomenclature><tp:taxon-name>
                        <tp:taxon-name-part taxon-name-part-type="genus">Empria</tp:taxon-name-part>
                        <tp:taxon-name-part taxon-name-part-type="species">japonica</tp:taxon-name-part>
                    <object-id xmlns:xlink="http://www.w3.org/1999/xlink" xlink:type="simple">urn:lsid:zoobank.org:act:BA25596E-802D-43E3-B351-52A0BAB1B78F</object-id>
                    <object-id xmlns:xlink="http://www.w3.org/1999/xlink" xlink:type="simple">http://species-id.net/wiki/Empria_japonica</object-id>
                    </tp:taxon-name><tp:taxon-authority>Heidemaa &amp; Prous, 2011</tp:taxon-authority><tp:nomenclature-citation-list><tp:nomenclature-citation><tp:taxon-name>Empria japonica</tp:taxon-name><comment> Heidemaa &amp; Prous in <xref ref-type="bibr" rid="B46">Prous et al. 2011b</xref>: 22–24. Type locality: Japan, Hokkaido, Ginsendai, Kamikawa-chô, <named-content xmlns:xlink="http://www.w3.org/1999/xlink" content-type="dwc:verbatimCoordinates" xlink:type="simple">43°40'N, 143°01'E</named-content>, 947 m, selectively cut forest. Holotype female, NSMT.</comment></tp:nomenclature-citation></tp:nomenclature-citation-list></tp:nomenclature><tp:treatment-sec sec-type="Genetype accessions in GenBank"><title>Genetype accessions in GenBank.</title><p>USNM2051678_019: HM177347 (hologenetype COI), HM177397 (hologenetype ITS1), HM177299 (hologenetype ITS2); USNM2051678_009: HM177346 (paragenetype COI), HM177396 (paragenetype ITS1), HM177298 (paragenetype ITS2); USNM2051678_003: HM177345 (paragenetype COI), HM177395 (paragenetype ITS1), HM177297 (paragenetype ITS2).</p></tp:treatment-sec><tp:treatment-sec sec-type="Taxonomic affinities"><title>Taxonomic affinities.</title><p>Belongs to <italic><tp:taxon-name>Empria longicornis</tp:taxon-name></italic> group (see <xref ref-type="bibr" rid="B46">Prous et al. 2011b</xref>). Morphologically the most similar species are <italic><tp:taxon-name>Empria tridens</tp:taxon-name></italic> (Konow, 1896), <italic><tp:taxon-name>Empria longicornis</tp:taxon-name></italic>, and <italic><tp:taxon-name>Empria</tp:taxon-name></italic> sp. 1, from which <italic><tp:taxon-name>Empria japonica</tp:taxon-name></italic> can be distinguished by having maximal length of temple mostly more than 1.40 (in males rarely 1.30) times greater than mini<!--PageBreak-->mal length of temple (less than 1.35 in the other three species). <italic><tp:taxon-name>Empria</tp:taxon-name></italic> sp. 1 differs clearly also by its penis valve (cf. <xref ref-type="fig" rid="F8">Fig. 35</xref>–36).
                    </p></tp:treatment-sec><tp:treatment-sec sec-type="Host plants"><title>Host plants.</title><p>Unknown, but could be <italic><tp:taxon-name>Rubus idaeus</tp:taxon-name></italic> L. subsp. <italic>melanolasius</italic> (Dieck) Focke (see <xref ref-type="bibr" rid="B46">Prous et al. 2011b</xref>).
                    </p></tp:treatment-sec><tp:treatment-sec sec-type="Distribution"><title>Distribution.</title><p>Japan (Hokkaido).</p><fig id="F5" position="float" orientation="portrait"><label>Figures 17–20.</label><caption><p>Lancets (valvulae 1) of <italic><tp:taxon-name>Empria</tp:taxon-name></italic>. <bold>17</bold> <italic><tp:taxon-name>Empria plana</tp:taxon-name></italic> (NSMT026) <bold>18</bold> <italic><tp:taxon-name>Empria tridentis</tp:taxon-name></italic> (USNM2051678_013) <bold>19</bold> <italic><tp:taxon-name>Empria takeuchii</tp:taxon-name></italic> sp. n., holotype (NSMT044) <bold>20</bold> <italic><tp:taxon-name>Empria liturata</tp:taxon-name></italic> (USNM2051678_054).</p></caption><graphic xmlns:xlink="http://www.w3.org/1999/xlink" xlink:href="ZooKeys-150-347-g005.jpg" position="float" orientation="portrait" xlink:type="simple"/></fig></tp:treatment-sec><tp:treatment-sec><!--Section generated to contain objects referenced in tp:taxon-treatment.--><fig id="F8" position="float" orientation="portrait"><label>Figures 31–36.</label><caption><p>Penis valves of <italic><tp:taxon-name>Empria</tp:taxon-name></italic>. <bold>31</bold> <italic><tp:taxon-name>Empria honshuana</tp:taxon-name></italic> sp. n., paratype (NSMT200) <bold>32</bold> <italic><tp:taxon-name>Empria</tp:taxon-name></italic> <italic>liturata</italic> (USNM2051678_051) <bold>33</bold> <italic><tp:taxon-name>Empria</tp:taxon-name></italic> <italic>loktini</italic> (NSMT105) <bold>34</bold> <italic><tp:taxon-name>Empria tridens</tp:taxon-name></italic> (USNM2051678_024) <bold>35</bold> <italic><tp:taxon-name>Empria japonica</tp:taxon-name></italic>, paratype (NSMT009) <bold>36</bold> <italic><tp:taxon-name>Empria</tp:taxon-name></italic> sp. 1 (USNM2051678_040). The arrowheads illustrate the different position of valvular duct (upper right arrowhead) relative to the dorsal rim of valvura (lower left arrowhead) in <italic><tp:taxon-name>Empria loktini</tp:taxon-name></italic> (<xref ref-type="fig" rid="F3">Fig. 33</xref>) and other species of <italic>longicornis</italic>-group (<xref ref-type="fig" rid="F3">Fig. 34</xref>).</p></caption><graphic xmlns:xlink="http://www.w3.org/1999/xlink" xlink:href="ZooKeys-150-347-g008.jpg" position="float" orientation="portrait" xlink:type="simple"/></fig><fig id="F3" position="float" orientation="portrait"><label>Figures 7–12.</label><caption><p><bold>7</bold> <italic><tp:taxon-name>Empria candidata</tp:taxon-name></italic>, posterior tip of the abdomen in ventral view, male (TUZ282970) <bold>8</bold> <italic><tp:taxon-name>Empria quadrimaculata</tp:taxon-name></italic>, posterior tip of the abdomen in ventral view, male (NSMT228) <bold>9</bold> <italic><tp:taxon-name>Empria loktini,</tp:taxon-name></italic> head in dorsal view, female (NSMT014) <bold>10</bold> <italic><tp:taxon-name>Empria honshuana</tp:taxon-name></italic> sp. n., head in dorsal view, female paratype (NSMT-Hym2011-2-3-4) <bold>11</bold> <italic><tp:taxon-name>Empria tridentis</tp:taxon-name></italic>, habitus in dorsal view, female (NSMT051) <bold>12</bold> <italic><tp:taxon-name>Empria takeuchii</tp:taxon-name></italic> sp. n.,habitus in dorsal view, female paratype (NSMT032).</p></caption><graphic xmlns:xlink="http://www.w3.org/1999/xlink" xlink:href="ZooKeys-150-347-g003.jpg" position="float" orientation="portrait" xlink:type="simple"/></fig></tp:treatment-sec><ref-list><ref id="B46"><mixed-citation xmlns:xlink="http://www.w3.org/1999/xlink" xlink:type="simple"><person-group><name name-style="western"><surname>Prous</surname><given-names>M</given-names></name><name name-style="western"><surname>Heidemaa</surname><given-names>M</given-names></name><name name-style="western"><surname>Soon</surname><given-names>V</given-names></name></person-group> (<year>2011b</year>)<source><italic>Empria longicornis</italic> species group: taxonomic revision with notes on phylogeny and ecology (Hymenoptera, Tenthredinidae). Zootaxa 2756: 1–39. <ext-link ext-link-type="uri" xlink:href="http://www.mapress.com/zootaxa/2011/f/zt02756p039.pdf" xlink:type="simple">http://www.mapress.com/zootaxa/2011/f/zt02756p039.pdf</ext-link></source></mixed-citation></ref></ref-list></tp:taxon-treatment>
