# Supplementary material for: Review of the sawfly genus Empria (Hymenoptera, Tenthredinidae) in Japan
Source: Zookeys. 2011 Nov 28;(150):347–80. doi: 10.3897/zookeys.150.1968 (PMC3234444; doi:10.3897/zookeys.150.1968)
Supplement: XML Treatment for Empria honshuana [file zookeys.150.1968-treatment4.xml]

<!DOCTYPE tp:taxon-treatment
  PUBLIC "-//TaxonX//DTD Taxonomic Treatment Publishing DTD v0 20100105//EN" "tax-treatment-NSO.dtd">
<tp:taxon-treatment xmlns:tp="http://www.plazi.org/taxpub"><tp:treatment-meta><mixed-citation publication-type="journal"><person-group><name><surname>Prous</surname><given-names>Marko</given-names></name><name><surname>Heidemaa</surname><given-names>Mikk</given-names></name><name><surname>Akihiko</surname><given-names>Shinohara</given-names></name><name><surname>Soon</surname><given-names>Villu</given-names></name></person-group><article-title>Review of the sawfly genus <italic>Empria</italic> (Hymenoptera, Tenthredinidae) in Japan
                </article-title><source>Zookeys</source><day>28</day><month>11</month><year>2011</year><volume>2011</volume><issue>150</issue><fpage>347</fpage><lpage>380</lpage><pub-id pub-id-type="doi">10.3897/zookeys.150.1968</pub-id></mixed-citation></tp:treatment-meta><tp:nomenclature><tp:taxon-name>
                        <tp:taxon-name-part taxon-name-part-type="genus">Empria</tp:taxon-name-part>
                        <tp:taxon-name-part taxon-name-part-type="species">honshuana</tp:taxon-name-part>
                    <object-id xmlns:xlink="http://www.w3.org/1999/xlink" xlink:type="simple">urn:lsid:zoobank.org:act:AF95BFA0-C12F-46AB-B50B-8A8CA18B34CF</object-id>
                    <object-id xmlns:xlink="http://www.w3.org/1999/xlink" xlink:type="simple">http://species-id.net/wiki/Empria_honshuana</object-id>
                    </tp:taxon-name><tp:taxon-authority>Prous &amp; Heidemaa</tp:taxon-authority><tp:taxon-status xmlns:xlink="http://www.w3.org/1999/xlink" xlink:type="simple">sp. n.</tp:taxon-status></tp:nomenclature><tp:treatment-sec sec-type="Type-locality"><title>Type-locality.</title><p>Japan, Honshu, Tochigi Prefecture, Bicchuzawa, Bato, Nakagawa.</p></tp:treatment-sec><tp:treatment-sec sec-type="Holotype"><title>Holotype.</title><p>1 female, NSMT. Labelled: “[JAPAN: Honshu] Bicchuzawa, Bato, Nakagawa, Tochigi 13. IV. 2006 S. Ibuki", “NSMT110", “Holotypus ♀ <italic><tp:taxon-name>Empria honshuana</tp:taxon-name></italic> spec. nov. design. : M. Prous &amp; M. Heidemaa 2011", “<italic><tp:taxon-name>Empria honshuana</tp:taxon-name></italic> sp.n. Prous &amp; Heidemaa det. 2011".
                    </p></tp:treatment-sec><tp:treatment-sec sec-type="Paratypes"><title>Paratypes.</title><p>“[JAPAN:Honshu] Hikagezawa Mt. Takao-san Tokyo 21. IV. 1996 A. Shinohara", 1 female, NSMT073 (NSMT); “[JAPAN: Honshu] Bicchuzawa, Bato Tochigi Pref. 9. IV. 2005 A. Shinohara" 24 males, NSMT109, NSMT115, NSMT121–137, NSMT166–170 (NSMT), 1 male TUZ615362 (TUZ); “[JAPAN: Honshu] Bicchuzawa, Bato Tochigi Pref. 23. IV. 2005 A. Shinohara" 1 male, NSMT171 (NSMT); “[JAPAN: Honshu] Bicchuzawa, Bato Tochigi Pref. 29. IV. 2005 A. Shinohara" 1 female, TUZ615361 (TUZ); “[JAPAN:Honshu] Annaigawa, nr Mt. Takao-san Tokyo 17. IV. 1994 A.&amp;T.Shinohara" 1 female, NSMT198, 2 males, NSMT120, NSMT200 (NSMT); “[JAPAN:Honshu] Akigase-koen Saitama Pref. 14. IV. 1996 A. Ta., N. &amp; To. Shinohara" 1 female, NSMT204 (NSMT); “[JAPAN: Honshu] Bicchuzawa, Bato Nakagawa, Tochigi 13. IV. 2006 S. Ibuki" 1 male, NSMT106 (NSMT); “[JAPAN:Honshu] Bicchuzawa Bato, Tochigi 1. V. 2010 S. Ibuki" 1 female, NSMT-Hym2011-2-3-4 (NSMT); “JAPAN: Chiba Pref. Okusa-cho, Wakaba-shi <named-content xmlns:xlink="http://www.w3.org/1999/xlink" content-type="dwc:verbatimCoordinates" xlink:type="simple">35°36.5'N, 140°11.6E</named-content>' 23 March 1997 O. S. Flint, Jr." 1 female, USNM2051678_016 (USNM); “JAPAN: Honshu Himuro-machi Utsunomyia-shi Tochiji-ken [Utsunomiya-shi Tochigi-ken], Mal. 2-15.IV.2009, Mal. trap Takeyuki Nakamura leg." 1 male, USNM2057434_04 (USNM).
                    </p></tp:treatment-sec><tp:treatment-sec sec-type="Genetype accessions in GenBank"><title>Genetype accessions in GenBank.</title><p>NSMT106: JN029870 (paragenetype COI), JN029890 (paragenetype ITS1), JN029854 (paragenetype ITS2); NSMT-Hym2011-2-3-4: JN029891 (paragenetype ITS1); USNM2051678_016: JN029871 (paragenetype COI), JN029892 (paragenetype ITS1).</p></tp:treatment-sec><tp:treatment-sec sec-type="Female"><title>Female.</title><p><bold>Body length.</bold> 6.0–6.9 mm.
                    </p><p><bold>Colour.</bold> Black; following parts unpigmented, pale: apical maxillary palpomeres; posterodorsal margin of pronotum in lateral parts; tegulae (except lateroproximal part); median band or patch of pro-, meso-, and metatrochantellus; profemur apically; protibia in anterior and partly posterior aspects; mesotibia partly in anterior and posterior aspects; metatibia basally; tarsomere 1 of hind leg basally; paired patches<!--PageBreak--> on abdominal terga 2–5; at least partially posterior margins of terga (tergum 10 dorsally more widely) and sterna; and cenchri. Labrum from yellowish-brown to blackish.
                    </p><p><bold>Head.</bold> Head behind eyes in dorsal view subparallel sided; postocellar area trapeziform, its length equal to or longer than 2 times diameter of lateral ocellus; distinct and diverging lateral postocellar furrows going from ocelli towards occiput at least to the distance of ocellus diameter; area between frontal crests clearly exceeding the level of crests in dorsal view; postocellar area with indistinct punctures and interspaces, more or less glossy; punctures more regular on temples and postocular area, face with more irregular punctures; wrinkled interspaces more prominent on frontal area; clypeus with rough irregular punctures, more or less fused; ocellar and postocellar area convex, slightly raised; clypeus tridentate with median keel distinct mostly in anterior part of clypeus only, median tooth smaller than lateral teeth; malar space about equal to or shorter than distance between antennal sockets; frontal ridge V-shaped; pit in central part of frontal field present; median ocellus surrounded by groove, with short distinct longitudinal furrow anteriorly, and with similar but mostly less distinct furrow posteriorly. Maximal length of temple 1.2–1.4 times greater than its minimal length; flagellum 1.9–2.0 times longer than breadth of head.
                    </p><p><bold>Thorax.</bold> Mesoscutellum, mesoscutellar appendage, and metapostnotum more or less glossy, almost impuctate or with indistinct shallow punctures; metascutellum with irregular fine punctures; punctures on mesoscutum more evident on lateral and anterior regions of the median lobes, fading towards central regions; mesepisternal punctures variable between specimens, from rather weak with intespaces almost glossy to more distinct with sculptured, interspaces; mesepimeron with setae on posterior part; metepisternum with evenly distributed setae; metepimeron in central part without setae; distance between cenchri 1.1–1.4 times of cenchrus width; wings hyaline, venation brownish, becoming paler near junction to thorax; closed cell M in hindwing present; tarsal claws with conspicuous subbasal tooth.
                    </p><p><bold>Abdomen.</bold> Terga on most parts with transverse keel-like sculpticells and with short setae (about half of lateral ocellus diameter), sometimes with shallow punctures at median parts of terga 2–4; posterior parts of terga (6) 7–9 (occasionally terga 3–10) at median line with small more or less triangular pale regions; ventral margin of valvula 3 slightly bending towards apex, slightly longer than valvifer 2; serrulae of valvula 1 as in <xref ref-type="fig" rid="F6">Fig. 21</xref>, number of serrulae 15–16.
                    </p></tp:treatment-sec><tp:treatment-sec sec-type="Male"><title>Male.</title><p>(Mostly the differences compared to female are given).</p><p><bold>Body length.</bold> 4.8–5.6 mm.
                    </p><p><bold>Colour.</bold> Unpigmented, whitish or yellowish brown: anterolateral (seldom also posterolateral) margins of tegulae; protibia in anterior aspect, often partly also in posterior aspect; mesotibia partly in anterior aspect; outer margins of harpes; and paired patches on abdominal terga 2–(3)/4/(5).
                    </p><p><bold>Head.</bold> Area between frontal crests reaching or slightly exceeding the level of crests in dorsal view; malar space less than or equal to distance between antennal sockets; <!--PageBreak-->length of postocellar area about 2 times of lateral ocellus diameter; maximal length of temple 1.25–1.45 times greater than its minimal length; flagellum 2.3–2.6 times longer than breadth of head.
                    </p><p><bold>Thorax.</bold> Distance between cenchri variable, up to 2 times width of cenchrus. Tarsal claws with minute subbasal tooth.
                    </p><p><bold>Abdomen.</bold> Tergum 8 with indistinct tergal hollows which form semioval or semicircular depression reaching 1/3–1/2 of tergum length and sometimes possessing indefinite central procidentia. Posterior margin of sternum 9 round; penis valve as in <xref ref-type="fig" rid="F8">Fig. 31</xref>.
                    </p></tp:treatment-sec><tp:treatment-sec sec-type="Taxonomic affinities"><title>Taxonomic affinities.</title><p>Based on the similarities in penis valves, the closest species is <italic><tp:taxon-name>Empria sulcata</tp:taxon-name></italic> Wei &amp; Nie, 1998 from China (see <ext-link xmlns:xlink="http://www.w3.org/1999/xlink" ext-link-type="uri" xlink:href="http://www.morphbank.net/?id=643394" xlink:type="simple">http://www.morphbank.net/?id=643394</ext-link>). While the penis valves of both species can easily be distinguished, the distinctly concave dorsal margin of valviceps of these species is a unique characteristic within <italic><tp:taxon-name>Empria</tp:taxon-name></italic>. Serrulae of the two species are clearly different (cf. <xref ref-type="fig" rid="F6">Fig. 21</xref> and <ext-link xmlns:xlink="http://www.w3.org/1999/xlink" ext-link-type="uri" xlink:href="http://www.morphbank.net/?id=700325" xlink:type="simple">http://www.morphbank.net/?id=700325</ext-link>). Externally the species can mainly be distinguished by colouration: in <italic><tp:taxon-name>Empria sulcata</tp:taxon-name></italic> tegulae are completely pale and legs extensively yellowish, while in <italic><tp:taxon-name>Empria honshuana</tp:taxon-name></italic> tegulae are at least partly and legs predominantly black.
                    </p></tp:treatment-sec><tp:treatment-sec sec-type="Host plants"><title>Host plants.</title><p>Unknown.</p></tp:treatment-sec><tp:treatment-sec sec-type="Distribution"><title>Distribution.</title><p>Japan (Honshu).</p></tp:treatment-sec><tp:treatment-sec sec-type="Etymology"><title>Etymology.</title><p>The species name refers to the type locality, Honshu, the main island of Japan.</p><fig id="F6" position="float" orientation="portrait"><label>Figures 21–24.</label><caption><p>Lancets (valvulae 1) of <italic><tp:taxon-name>Empria</tp:taxon-name></italic>. <bold>21</bold> <italic><tp:taxon-name>Empria honshuana</tp:taxon-name></italic> sp. n., paratype (USNM2051678_016) <bold>22</bold> <italic><tp:taxon-name>Empria tridens</tp:taxon-name></italic> (USNM2051678_018) <bold>23</bold> <italic><tp:taxon-name>Empria japonica</tp:taxon-name></italic>, holotype (NSMT USNM2051678_019) <bold>24</bold> <italic><tp:taxon-name>Empria loktini</tp:taxon-name></italic> (TUZ615180).</p></caption><graphic xmlns:xlink="http://www.w3.org/1999/xlink" xlink:href="ZooKeys-150-347-g006.jpg" position="float" orientation="portrait" xlink:type="simple"/></fig></tp:treatment-sec><tp:treatment-sec><!--Section generated to contain objects referenced in tp:taxon-treatment.--><fig id="F8" position="float" orientation="portrait"><label>Figures 31–36.</label><caption><p>Penis valves of <italic><tp:taxon-name>Empria</tp:taxon-name></italic>. <bold>31</bold> <italic><tp:taxon-name>Empria honshuana</tp:taxon-name></italic> sp. n., paratype (NSMT200) <bold>32</bold> <italic><tp:taxon-name>Empria</tp:taxon-name></italic> <italic>liturata</italic> (USNM2051678_051) <bold>33</bold> <italic><tp:taxon-name>Empria</tp:taxon-name></italic> <italic>loktini</italic> (NSMT105) <bold>34</bold> <italic><tp:taxon-name>Empria tridens</tp:taxon-name></italic> (USNM2051678_024) <bold>35</bold> <italic><tp:taxon-name>Empria japonica</tp:taxon-name></italic>, paratype (NSMT009) <bold>36</bold> <italic><tp:taxon-name>Empria</tp:taxon-name></italic> sp. 1 (USNM2051678_040). The arrowheads illustrate the different position of valvular duct (upper right arrowhead) relative to the dorsal rim of valvura (lower left arrowhead) in <italic><tp:taxon-name>Empria loktini</tp:taxon-name></italic> (<xref ref-type="fig" rid="F3">Fig. 33</xref>) and other species of <italic>longicornis</italic>-group (<xref ref-type="fig" rid="F3">Fig. 34</xref>).</p></caption><graphic xmlns:xlink="http://www.w3.org/1999/xlink" xlink:href="ZooKeys-150-347-g008.jpg" position="float" orientation="portrait" xlink:type="simple"/></fig><fig id="F3" position="float" orientation="portrait"><label>Figures 7–12.</label><caption><p><bold>7</bold> <italic><tp:taxon-name>Empria candidata</tp:taxon-name></italic>, posterior tip of the abdomen in ventral view, male (TUZ282970) <bold>8</bold> <italic><tp:taxon-name>Empria quadrimaculata</tp:taxon-name></italic>, posterior tip of the abdomen in ventral view, male (NSMT228) <bold>9</bold> <italic><tp:taxon-name>Empria loktini,</tp:taxon-name></italic> head in dorsal view, female (NSMT014) <bold>10</bold> <italic><tp:taxon-name>Empria honshuana</tp:taxon-name></italic> sp. n., head in dorsal view, female paratype (NSMT-Hym2011-2-3-4) <bold>11</bold> <italic><tp:taxon-name>Empria tridentis</tp:taxon-name></italic>, habitus in dorsal view, female (NSMT051) <bold>12</bold> <italic><tp:taxon-name>Empria takeuchii</tp:taxon-name></italic> sp. n.,habitus in dorsal view, female paratype (NSMT032).</p></caption><graphic xmlns:xlink="http://www.w3.org/1999/xlink" xlink:href="ZooKeys-150-347-g003.jpg" position="float" orientation="portrait" xlink:type="simple"/></fig></tp:treatment-sec></tp:taxon-treatment>
