# Supplementary material for: Review of the sawfly genus Empria (Hymenoptera, Tenthredinidae) in Japan
Source: Zookeys. 2011 Nov 28;(150):347–80. doi: 10.3897/zookeys.150.1968 (PMC3234444; doi:10.3897/zookeys.150.1968)
Supplement: XML Treatment for Empria liturata [file zookeys.150.1968-treatment5.xml]

<!DOCTYPE tp:taxon-treatment
  PUBLIC "-//TaxonX//DTD Taxonomic Treatment Publishing DTD v0 20100105//EN" "tax-treatment-NSO.dtd">
<tp:taxon-treatment xmlns:tp="http://www.plazi.org/taxpub"><tp:treatment-meta><mixed-citation publication-type="journal"><person-group><name><surname>Prous</surname><given-names>Marko</given-names></name><name><surname>Heidemaa</surname><given-names>Mikk</given-names></name><name><surname>Akihiko</surname><given-names>Shinohara</given-names></name><name><surname>Soon</surname><given-names>Villu</given-names></name></person-group><article-title>Review of the sawfly genus <italic>Empria</italic> (Hymenoptera, Tenthredinidae) in Japan
                </article-title><source>Zookeys</source><day>28</day><month>11</month><year>2011</year><volume>2011</volume><issue>150</issue><fpage>347</fpage><lpage>380</lpage><pub-id pub-id-type="doi">10.3897/zookeys.150.1968</pub-id></mixed-citation></tp:treatment-meta><tp:nomenclature><tp:taxon-name>
                        <tp:taxon-name-part taxon-name-part-type="genus">Empria</tp:taxon-name-part>
                        <tp:taxon-name-part taxon-name-part-type="species">liturata</tp:taxon-name-part>
                    <object-id xmlns:xlink="http://www.w3.org/1999/xlink" xlink:type="simple">http://species-id.net/wiki/Empria_liturata</object-id>
                    </tp:taxon-name><tp:taxon-authority>(Gmelin, 1790)</tp:taxon-authority><tp:nomenclature-citation-list><tp:nomenclature-citation><tp:taxon-name>Tenthredo liturata</tp:taxon-name><comment> Gmelin, 1790: 2668. Type locality: Europe [type specimens probably lost (<xref ref-type="bibr" rid="B3">Blank et al. 2009</xref>: 13)].</comment></tp:nomenclature-citation><tp:nomenclature-citation><tp:taxon-name>Poecilosoma undulata</tp:taxon-name><comment> Konow, 1885: 122. Type locality: Czech Republic, Altvater. Syntype female, DEI [examined].</comment></tp:nomenclature-citation></tp:nomenclature-citation-list></tp:nomenclature><tp:treatment-sec sec-type="Note"><title>Note</title><p>See <xref ref-type="bibr" rid="B52">Taeger et al. (2010)</xref> for full list of synonyms.</p></tp:treatment-sec><tp:treatment-sec sec-type="Taxonomic affinities"><title>Taxonomic affinities.</title><p>The most similar species morphologically appears to be Nearctic <italic><tp:taxon-name>Empria ignota</tp:taxon-name></italic> (Norton, 1867). The clearest differences between these species can be seen in the structure of penis valves (<xref ref-type="fig" rid="F8">Fig. 32</xref>; <ext-link xmlns:xlink="http://www.w3.org/1999/xlink" ext-link-type="uri" xlink:href="http://www.morphbank.net/?id=694564" xlink:type="simple">http://www.morphbank.net/?id=694564</ext-link>).
                    </p></tp:treatment-sec><tp:treatment-sec sec-type="Host plants"><title>Host plants.</title><p><italic><tp:taxon-name>Filipendula ulmaria</tp:taxon-name></italic> (L.) Maxim., <italic><tp:taxon-name>Geum rivale</tp:taxon-name></italic> L. (based on ex ovo rearings by MP in Estonia). <italic><tp:taxon-name>Fragaria vesca</tp:taxon-name></italic> has also been suggested (<xref ref-type="bibr" rid="B10">Enslin 1914</xref>), but this requires confirmation.
                    </p></tp:treatment-sec><tp:treatment-sec sec-type="Distribution"><title>Distribution.</title><p>Palaearctic. Specimens studied are from Belgium, Croatia, Czech Republic, Denmark, Estonia, France, Germany, Hungary, Italy, Japan (Hokkaido), Russia (Leningrad Oblast), Switzerland, United Kingdom.<!--PageBreak--></p><fig id="F7" position="float" orientation="portrait"><label>Figures 25–30.</label><caption><p>Penis valves of <italic><tp:taxon-name>Empria</tp:taxon-name></italic>. <bold>25</bold> <italic><tp:taxon-name>Empria candidata</tp:taxon-name></italic> (NSMT036) <bold>26</bold> <italic><tp:taxon-name>Empria quadrimaculata</tp:taxon-name></italic> (UOPJ03) <bold>27</bold> <italic><tp:taxon-name>Empria rubicola</tp:taxon-name></italic> (USNM2051678_042) <bold>28</bold> <italic><tp:taxon-name>Empria plana</tp:taxon-name></italic> (NSMT201) <bold>29</bold> <italic><tp:taxon-name>Empria tridentis</tp:taxon-name></italic> (TUZ615182) <bold>30</bold> <italic><tp:taxon-name>Empria takeuchii</tp:taxon-name></italic> sp. n., paratype (NSMT112).</p></caption><graphic xmlns:xlink="http://www.w3.org/1999/xlink" xlink:href="ZooKeys-150-347-g007.jpg" position="float" orientation="portrait" xlink:type="simple"/></fig></tp:treatment-sec><tp:treatment-sec><!--Section generated to contain objects referenced in tp:taxon-treatment.--><fig id="F8" position="float" orientation="portrait"><label>Figures 31–36.</label><caption><p>Penis valves of <italic><tp:taxon-name>Empria</tp:taxon-name></italic>. <bold>31</bold> <italic><tp:taxon-name>Empria honshuana</tp:taxon-name></italic> sp. n., paratype (NSMT200) <bold>32</bold> <italic><tp:taxon-name>Empria</tp:taxon-name></italic> <italic>liturata</italic> (USNM2051678_051) <bold>33</bold> <italic><tp:taxon-name>Empria</tp:taxon-name></italic> <italic>loktini</italic> (NSMT105) <bold>34</bold> <italic><tp:taxon-name>Empria tridens</tp:taxon-name></italic> (USNM2051678_024) <bold>35</bold> <italic><tp:taxon-name>Empria japonica</tp:taxon-name></italic>, paratype (NSMT009) <bold>36</bold> <italic><tp:taxon-name>Empria</tp:taxon-name></italic> sp. 1 (USNM2051678_040). The arrowheads illustrate the different position of valvular duct (upper right arrowhead) relative to the dorsal rim of valvura (lower left arrowhead) in <italic><tp:taxon-name>Empria loktini</tp:taxon-name></italic> (<xref ref-type="fig" rid="F3">Fig. 33</xref>) and other species of <italic>longicornis</italic>-group (<xref ref-type="fig" rid="F3">Fig. 34</xref>).</p></caption><graphic xmlns:xlink="http://www.w3.org/1999/xlink" xlink:href="ZooKeys-150-347-g008.jpg" position="float" orientation="portrait" xlink:type="simple"/></fig><fig id="F3" position="float" orientation="portrait"><label>Figures 7–12.</label><caption><p><bold>7</bold> <italic><tp:taxon-name>Empria candidata</tp:taxon-name></italic>, posterior tip of the abdomen in ventral view, male (TUZ282970) <bold>8</bold> <italic><tp:taxon-name>Empria quadrimaculata</tp:taxon-name></italic>, posterior tip of the abdomen in ventral view, male (NSMT228) <bold>9</bold> <italic><tp:taxon-name>Empria loktini,</tp:taxon-name></italic> head in dorsal view, female (NSMT014) <bold>10</bold> <italic><tp:taxon-name>Empria honshuana</tp:taxon-name></italic> sp. n., head in dorsal view, female paratype (NSMT-Hym2011-2-3-4) <bold>11</bold> <italic><tp:taxon-name>Empria tridentis</tp:taxon-name></italic>, habitus in dorsal view, female (NSMT051) <bold>12</bold> <italic><tp:taxon-name>Empria takeuchii</tp:taxon-name></italic> sp. n.,habitus in dorsal view, female paratype (NSMT032).</p></caption><graphic xmlns:xlink="http://www.w3.org/1999/xlink" xlink:href="ZooKeys-150-347-g003.jpg" position="float" orientation="portrait" xlink:type="simple"/></fig></tp:treatment-sec><ref-list><ref id="B3"><mixed-citation xmlns:xlink="http://www.w3.org/1999/xlink" xlink:type="simple"><person-group><name name-style="western"><surname>Blank</surname><given-names>SM</given-names></name><name name-style="western"><surname>Taeger</surname><given-names>A</given-names></name><name name-style="western"><surname>Liston</surname><given-names>AD</given-names></name><name name-style="western"><surname>Smith</surname><given-names>DR</given-names></name><name name-style="western"><surname>Rasnitsyn</surname><given-names>AP</given-names></name><name name-style="western"><surname>Shinohara</surname><given-names>A</given-names></name><name name-style="western"><surname>Heidemaa</surname><given-names>M</given-names></name><name name-style="western"><surname>Viitasaari</surname><given-names>M</given-names></name></person-group> (<year>2009</year>)<source> Studies toward a World Catalog of Symphyta (Hymenoptera). Zootaxa 2254: 1–96. <ext-link ext-link-type="uri" xlink:href="http://www.mapress.com/zootaxa/2009/1/zt02254p096.pdf" xlink:type="simple">http://www.mapress.com/zootaxa/2009/1/zt02254p096.pdf</ext-link></source></mixed-citation></ref><ref id="B52"><mixed-citation xmlns:xlink="http://www.w3.org/1999/xlink" xlink:type="simple"><person-group><name name-style="western"><surname>Taeger</surname><given-names>A</given-names></name><name name-style="western"><surname>Blank</surname><given-names>SM</given-names></name><name name-style="western"><surname>Liston</surname><given-names>AD</given-names></name></person-group> (<year>2010</year>)<source> World Catalog of Symphyta (Hymenoptera). Zootaxa 2580: 1–1064. <ext-link ext-link-type="uri" xlink:href="http://www.mapress.com/zootaxa/2010/1/zt02580p1064.pdf" xlink:type="simple">http://www.mapress.com/zootaxa/2010/1/zt02580p1064.pdf</ext-link></source></mixed-citation></ref><ref id="B10"><mixed-citation xmlns:xlink="http://www.w3.org/1999/xlink" xlink:type="simple"><person-group><name name-style="western"><surname>Enslin</surname><given-names>E</given-names></name></person-group> (<year>1914</year>)<source> Die Tenthredinoidea Mitteleuropas III. Deutsche Entomologische Zeitschrift 1914 (Beiheft): 203–309.
</source></mixed-citation></ref></ref-list></tp:taxon-treatment>
