# Supplementary material for: Review of the sawfly genus Empria (Hymenoptera, Tenthredinidae) in Japan
Source: Zookeys. 2011 Nov 28;(150):347–80. doi: 10.3897/zookeys.150.1968 (PMC3234444; doi:10.3897/zookeys.150.1968)
Supplement: XML Treatment for Empria loktini [file zookeys.150.1968-treatment6.xml]

<!DOCTYPE tp:taxon-treatment
  PUBLIC "-//TaxonX//DTD Taxonomic Treatment Publishing DTD v0 20100105//EN" "tax-treatment-NSO.dtd">
<tp:taxon-treatment xmlns:tp="http://www.plazi.org/taxpub"><tp:treatment-meta><mixed-citation publication-type="journal"><person-group><name><surname>Prous</surname><given-names>Marko</given-names></name><name><surname>Heidemaa</surname><given-names>Mikk</given-names></name><name><surname>Akihiko</surname><given-names>Shinohara</given-names></name><name><surname>Soon</surname><given-names>Villu</given-names></name></person-group><article-title>Review of the sawfly genus <italic>Empria</italic> (Hymenoptera, Tenthredinidae) in Japan
                </article-title><source>Zookeys</source><day>28</day><month>11</month><year>2011</year><volume>2011</volume><issue>150</issue><fpage>347</fpage><lpage>380</lpage><pub-id pub-id-type="doi">10.3897/zookeys.150.1968</pub-id></mixed-citation></tp:treatment-meta><tp:nomenclature><tp:taxon-name>
                        <tp:taxon-name-part taxon-name-part-type="genus">Empria</tp:taxon-name-part>
                        <tp:taxon-name-part taxon-name-part-type="species">loktini</tp:taxon-name-part>
                    <object-id xmlns:xlink="http://www.w3.org/1999/xlink" xlink:type="simple">http://species-id.net/wiki/Empria_loktini</object-id>
                    </tp:taxon-name><tp:taxon-authority>Ermolenko, 1971</tp:taxon-authority><tp:nomenclature-citation-list><tp:nomenclature-citation><tp:taxon-name>Empria loktini</tp:taxon-name><comment> Ermolenko, 1971: 22–23. Type locality: Russia, Sakhalin Oblast, Novoaleksandrovsk. Holotype female, SIZ [examined].</comment></tp:nomenclature-citation></tp:nomenclature-citation-list></tp:nomenclature><tp:treatment-sec sec-type="Taxonomic affinities"><title>Taxonomic affinities.</title><p>Belongs to <italic><tp:taxon-name>Empria longicornis</tp:taxon-name></italic> group, morphologically the closest is <italic><tp:taxon-name>Empria basalis</tp:taxon-name></italic> Lindqvist, 1968, which can be distinguished from <italic><tp:taxon-name>Empria loktini</tp:taxon-name></italic> by clearly different penis valves, lancets (see <xref ref-type="bibr" rid="B46">Prous et al. 2011b</xref>), and in most cases also by some external differences (in <italic><tp:taxon-name>Empria loktini</tp:taxon-name></italic> metatibia is pale in basal 1/3 and the abdominal terga bear 2–3 pairs of pale patches, in <italic><tp:taxon-name>Empria basalis</tp:taxon-name></italic> metatibia is mostly black and the terga have  4–5 pairs of pale patches).
                    </p></tp:treatment-sec><tp:treatment-sec sec-type="Host plants"><title>Host plants.</title><p>Unknown.</p></tp:treatment-sec><tp:treatment-sec sec-type="Distribution"><title>Distribution.</title><p>East Palaearctic. Specimens studied are from Japan (Hokkaido) and Russia (Sakhalin Oblast).</p></tp:treatment-sec><ref-list><ref id="B46"><mixed-citation xmlns:xlink="http://www.w3.org/1999/xlink" xlink:type="simple"><person-group><name name-style="western"><surname>Prous</surname><given-names>M</given-names></name><name name-style="western"><surname>Heidemaa</surname><given-names>M</given-names></name><name name-style="western"><surname>Soon</surname><given-names>V</given-names></name></person-group> (<year>2011b</year>)<source><italic>Empria longicornis</italic> species group: taxonomic revision with notes on phylogeny and ecology (Hymenoptera, Tenthredinidae). Zootaxa 2756: 1–39. <ext-link ext-link-type="uri" xlink:href="http://www.mapress.com/zootaxa/2011/f/zt02756p039.pdf" xlink:type="simple">http://www.mapress.com/zootaxa/2011/f/zt02756p039.pdf</ext-link></source></mixed-citation></ref></ref-list></tp:taxon-treatment>
