# Supplementary material for: Review of the sawfly genus Empria (Hymenoptera, Tenthredinidae) in Japan
Source: Zookeys. 2011 Nov 28;(150):347–80. doi: 10.3897/zookeys.150.1968 (PMC3234444; doi:10.3897/zookeys.150.1968)
Supplement: XML Treatment for Empria plana [file zookeys.150.1968-treatment7.xml]

<!DOCTYPE tp:taxon-treatment
  PUBLIC "-//TaxonX//DTD Taxonomic Treatment Publishing DTD v0 20100105//EN" "tax-treatment-NSO.dtd">
<tp:taxon-treatment xmlns:tp="http://www.plazi.org/taxpub"><tp:treatment-meta><mixed-citation publication-type="journal"><person-group><name><surname>Prous</surname><given-names>Marko</given-names></name><name><surname>Heidemaa</surname><given-names>Mikk</given-names></name><name><surname>Akihiko</surname><given-names>Shinohara</given-names></name><name><surname>Soon</surname><given-names>Villu</given-names></name></person-group><article-title>Review of the sawfly genus <italic>Empria</italic> (Hymenoptera, Tenthredinidae) in Japan
                </article-title><source>Zookeys</source><day>28</day><month>11</month><year>2011</year><volume>2011</volume><issue>150</issue><fpage>347</fpage><lpage>380</lpage><pub-id pub-id-type="doi">10.3897/zookeys.150.1968</pub-id></mixed-citation></tp:treatment-meta><tp:nomenclature><tp:taxon-name>
                        <tp:taxon-name-part taxon-name-part-type="genus">Empria</tp:taxon-name-part>
                        <tp:taxon-name-part taxon-name-part-type="species">plana</tp:taxon-name-part>
                    <object-id xmlns:xlink="http://www.w3.org/1999/xlink" xlink:type="simple">http://species-id.net/wiki/Empria_plana</object-id>
                    </tp:taxon-name><tp:taxon-authority>(Jakowlew, 1891)</tp:taxon-authority><tp:nomenclature-citation-list><tp:nomenclature-citation><tp:taxon-name>Tenthredo (Poecilostoma) hybrida</tp:taxon-name><comment> Erichson in: Ménétriés in: Middendorff, 1851: 60–61. Primary homonym of <italic><tp:taxon-name>Tenthredo (Tenthredo) hybrida</tp:taxon-name></italic> Eversmann, 1847. Type locality: Udskoj Ostrog [Russia, Khabarovsk Krai, Udskoe]. Lectotype <bold>(here designated)</bold> female, ZISP. Labelled: “Poecilostoma hybrida* Erichs. Midd. R." [pale, handwritten], “Lectotypus ♀ <italic><tp:taxon-name>Tenthredo (Poecilostoma) hybrida</tp:taxon-name></italic> Erichson, 1851 design. : M.Prous &amp; M.Heidemaa 2011" [red, printed], “<italic><tp:taxon-name>Empria plana</tp:taxon-name></italic> (Jakovlev 1891) det. M.Prous 2008" [white, printed].</comment></tp:nomenclature-citation><tp:nomenclature-citation><tp:taxon-name>Poecilosoma plana</tp:taxon-name><comment> Jakowlew, 1891: 31. Type locality: Russia, Irkutsk. Holotype female, ZISP [examined].</comment></tp:nomenclature-citation><tp:nomenclature-citation><tp:taxon-name>Empria itelmena</tp:taxon-name><comment> Malaise, 1931: 23, <bold>syn. n.</bold> Type locality: Kamtschatka, E[lisowo] [Russia, Kamchatka Krai]. Lectotype <bold>(here designated)</bold> female, NHRS. Labelled: “Kamtschatka Malaise", “E", "Typus", “Lectotypus ♀ <italic><tp:taxon-name>Empria itelmena</tp:taxon-name></italic> Malaise, 1931 design. : M. Prous &amp; M. Heidemaa 2011" [red, printed], “<italic><tp:taxon-name>Empria plana</tp:taxon-name></italic> (Jakovlev 1891) det. M.Prous 2009" [white, printed].</comment></tp:nomenclature-citation><tp:nomenclature-citation><tp:taxon-name>Empria erichsoni</tp:taxon-name><comment> Liston, 1995: 241. New name for <italic><tp:taxon-name>Tenthredo (Poecilostoma) hybrida</tp:taxon-name></italic> Erichson, 1851.</comment></tp:nomenclature-citation></tp:nomenclature-citation-list></tp:nomenclature><tp:treatment-sec sec-type="Taxonomic affinities"><title>Taxonomic affinities.</title><p>Morphologically the closest species is <italic><tp:taxon-name>Empria immersa</tp:taxon-name></italic> (Klug, 1818), from which <italic><tp:taxon-name>Empria plana</tp:taxon-name></italic> can be distinguished by differences in the structure of serrulae (<xref ref-type="fig" rid="F5">Fig. 17</xref>; <ext-link xmlns:xlink="http://www.w3.org/1999/xlink" ext-link-type="uri" xlink:href="http://www.morphbank.net/?id=694567" xlink:type="simple">http://www.morphbank.net/?id=694567</ext-link>) and penis valves (<xref ref-type="fig" rid="F7">Fig. 28</xref>; <ext-link xmlns:xlink="http://www.w3.org/1999/xlink" ext-link-type="uri" xlink:href="http://www.morphbank.net/?id=578888" xlink:type="simple">http://www.morphbank.net/?id=578888</ext-link>). Externally, the <italic><tp:taxon-name>Empria plana</tp:taxon-name></italic> specimens from mainland Asia differ clearly from <italic><tp:taxon-name>Empria immersa</tp:taxon-name></italic> also by their pale clypeus (black in <italic><tp:taxon-name>Empria immersa</tp:taxon-name></italic>)<!--PageBreak-->, which is, however, only partly pale or nearly black in Japanese specimens. In this regard, some disagreements concerning the taxonomic status of <italic><tp:taxon-name>Empria plana</tp:taxon-name></italic> should also be noted. Some authors treat this taxon either as a geographical form, or as a subspecies of <italic><tp:taxon-name>Empria immersa</tp:taxon-name></italic> (<xref ref-type="bibr" rid="B57">Verzhutskii 1966</xref>; <xref ref-type="bibr" rid="B64">Zhelochovtsev and Zinovjev 1996</xref>), but <xref ref-type="bibr" rid="B30">Lindqvist (1972)</xref> argues that <italic><tp:taxon-name>Empria plana</tp:taxon-name></italic> (under the name <italic><tp:taxon-name>Empria hybrida</tp:taxon-name></italic> Erichson, 1851) is a separate species (followed also by <xref ref-type="bibr" rid="B52">Taeger et al. 2010</xref>). Because of the above mentioned differences between these two taxa, we concur with <xref ref-type="bibr" rid="B30">Lindqvist (1972)</xref> in treating them as distinct species. Such conclusion is supported also by current nuclear sequence data (<xref ref-type="fig" rid="F10">Fig. 38</xref>).
                    </p></tp:treatment-sec><tp:treatment-sec sec-type="Host plants"><title>Host plants.</title><p>Possibly <italic><tp:taxon-name>Salix</tp:taxon-name></italic> sp., see Verzhutskii (1966; 1981)under the name <italic><tp:taxon-name>Empria immersa</tp:taxon-name></italic>.
                    </p></tp:treatment-sec><tp:treatment-sec sec-type="Distribution"><title>Distribution.</title><p>East Palaearctic. Specimens studied are from Japan (Hokkaido, Honshu), Mongolia, and Russia (Amur Oblast, Irkutsk Oblast, Kamchatka Krai, Khabarovsk Krai, Primorsky Krai).</p><fig id="F8" position="float" orientation="portrait"><label>Figures 31–36.</label><caption><p>Penis valves of <italic><tp:taxon-name>Empria</tp:taxon-name></italic>. <bold>31</bold> <italic><tp:taxon-name>Empria honshuana</tp:taxon-name></italic> sp. n., paratype (NSMT200) <bold>32</bold> <italic><tp:taxon-name>Empria</tp:taxon-name></italic> <italic>liturata</italic> (USNM2051678_051) <bold>33</bold> <italic><tp:taxon-name>Empria</tp:taxon-name></italic> <italic>loktini</italic> (NSMT105) <bold>34</bold> <italic><tp:taxon-name>Empria tridens</tp:taxon-name></italic> (USNM2051678_024) <bold>35</bold> <italic><tp:taxon-name>Empria japonica</tp:taxon-name></italic>, paratype (NSMT009) <bold>36</bold> <italic><tp:taxon-name>Empria</tp:taxon-name></italic> sp. 1 (USNM2051678_040). The arrowheads illustrate the different position of valvular duct (upper right arrowhead) relative to the dorsal rim of valvura (lower left arrowhead) in <italic><tp:taxon-name>Empria loktini</tp:taxon-name></italic> (<xref ref-type="fig" rid="F3">Fig. 33</xref>) and other species of <italic>longicornis</italic>-group (<xref ref-type="fig" rid="F3">Fig. 34</xref>).</p></caption><graphic xmlns:xlink="http://www.w3.org/1999/xlink" xlink:href="ZooKeys-150-347-g008.jpg" position="float" orientation="portrait" xlink:type="simple"/></fig></tp:treatment-sec><tp:treatment-sec><!--Section generated to contain objects referenced in tp:taxon-treatment.--><fig id="F5" position="float" orientation="portrait"><label>Figures 17–20.</label><caption><p>Lancets (valvulae 1) of <italic><tp:taxon-name>Empria</tp:taxon-name></italic>. <bold>17</bold> <italic><tp:taxon-name>Empria plana</tp:taxon-name></italic> (NSMT026) <bold>18</bold> <italic><tp:taxon-name>Empria tridentis</tp:taxon-name></italic> (USNM2051678_013) <bold>19</bold> <italic><tp:taxon-name>Empria takeuchii</tp:taxon-name></italic> sp. n., holotype (NSMT044) <bold>20</bold> <italic><tp:taxon-name>Empria liturata</tp:taxon-name></italic> (USNM2051678_054).</p></caption><graphic xmlns:xlink="http://www.w3.org/1999/xlink" xlink:href="ZooKeys-150-347-g005.jpg" position="float" orientation="portrait" xlink:type="simple"/></fig><fig id="F7" position="float" orientation="portrait"><label>Figures 25–30.</label><caption><p>Penis valves of <italic><tp:taxon-name>Empria</tp:taxon-name></italic>. <bold>25</bold> <italic><tp:taxon-name>Empria candidata</tp:taxon-name></italic> (NSMT036) <bold>26</bold> <italic><tp:taxon-name>Empria quadrimaculata</tp:taxon-name></italic> (UOPJ03) <bold>27</bold> <italic><tp:taxon-name>Empria rubicola</tp:taxon-name></italic> (USNM2051678_042) <bold>28</bold> <italic><tp:taxon-name>Empria plana</tp:taxon-name></italic> (NSMT201) <bold>29</bold> <italic><tp:taxon-name>Empria tridentis</tp:taxon-name></italic> (TUZ615182) <bold>30</bold> <italic><tp:taxon-name>Empria takeuchii</tp:taxon-name></italic> sp. n., paratype (NSMT112).</p></caption><graphic xmlns:xlink="http://www.w3.org/1999/xlink" xlink:href="ZooKeys-150-347-g007.jpg" position="float" orientation="portrait" xlink:type="simple"/></fig><fig id="F10" position="float" orientation="portrait"><label>Figures 38–40.</label><caption><p>Phylogenetic analyses of the genus <italic><tp:taxon-name>Empria</tp:taxon-name></italic>. <bold>38</bold> Phylogeny of ITS sequences (1298–1517 bp) reconstructed using BAli-Phy (GTR + I + G[4] substitution model). Because the four independent runs of BAli-Phy produced different topologies, only clades which were found in all trees and were supported with posterior probabilities (PP) 0.9 or more are shown. Duplicate (shown behind the sequence used in the analysis) and very similar sequences (three <italic><tp:taxon-name>Empria japonica</tp:taxon-name></italic>, two <italic><tp:taxon-name>Empria tridentis</tp:taxon-name></italic>, and one <italic><tp:taxon-name>Empria rubicola</tp:taxon-name></italic>) were removed prior to analyses to reduce computation time. <bold>39</bold> Phylogeny of mitochondrial sequences using MrBayes (GTR + I + G[4] model; alignment length 1642 bp). Duplicate sequences (shown behind the sequence used in the analysis) were removed prior to analyses. <italic><tp:taxon-name>Empria liturata</tp:taxon-name></italic> from Japan (USNM2051678_021) was also excluded due to incomplete sequence. <bold>40</bold> Combined analysis of ITS (MAP alignment from BAli-Phy analysis) and mitochondrial sequences using MrBayes (GTR + I + G[4] model). <italic><tp:taxon-name>Monsoma pulveratum</tp:taxon-name></italic> was used as an outgroup. Clades with posterior probabilities (PP) less than 0.9 were collapsed in all the trees.</p></caption><graphic xmlns:xlink="http://www.w3.org/1999/xlink" xlink:href="ZooKeys-150-347-g010.jpg" position="float" orientation="portrait" xlink:type="simple"/></fig><fig id="F3" position="float" orientation="portrait"><label>Figures 7–12.</label><caption><p><bold>7</bold> <italic><tp:taxon-name>Empria candidata</tp:taxon-name></italic>, posterior tip of the abdomen in ventral view, male (TUZ282970) <bold>8</bold> <italic><tp:taxon-name>Empria quadrimaculata</tp:taxon-name></italic>, posterior tip of the abdomen in ventral view, male (NSMT228) <bold>9</bold> <italic><tp:taxon-name>Empria loktini,</tp:taxon-name></italic> head in dorsal view, female (NSMT014) <bold>10</bold> <italic><tp:taxon-name>Empria honshuana</tp:taxon-name></italic> sp. n., head in dorsal view, female paratype (NSMT-Hym2011-2-3-4) <bold>11</bold> <italic><tp:taxon-name>Empria tridentis</tp:taxon-name></italic>, habitus in dorsal view, female (NSMT051) <bold>12</bold> <italic><tp:taxon-name>Empria takeuchii</tp:taxon-name></italic> sp. n.,habitus in dorsal view, female paratype (NSMT032).</p></caption><graphic xmlns:xlink="http://www.w3.org/1999/xlink" xlink:href="ZooKeys-150-347-g003.jpg" position="float" orientation="portrait" xlink:type="simple"/></fig></tp:treatment-sec><ref-list><ref id="B57"><mixed-citation xmlns:xlink="http://www.w3.org/1999/xlink" xlink:type="simple"><person-group><name name-style="western"><surname>Verzhutskii</surname><given-names>BN</given-names></name></person-group> (<year>1966</year>)<source> Pilil'shhiki Pribajkal'ja.</source><publisher-name>Nauka</publisher-name>, <publisher-loc>Moskva</publisher-loc>, <lpage>162</lpage> pp.</mixed-citation></ref><ref id="B64"><mixed-citation xmlns:xlink="http://www.w3.org/1999/xlink" xlink:type="simple"><person-group><name name-style="western"><surname>Zhelochovtsev</surname><given-names>AN</given-names></name><name name-style="western"><surname>Zinovjev</surname><given-names>AG</given-names></name></person-group> (<year>1996</year>)<article-title> A list of the sawflies and horntails (Hymenoptera, Symphyta) of the fauna of Russia and adjacent territories. II.</article-title><source>Entomologicheskoe obozrenie </source><volume>75</volume>: <fpage>357</fpage>-<lpage>379</lpage>.</mixed-citation></ref><ref id="B30"><mixed-citation xmlns:xlink="http://www.w3.org/1999/xlink" xlink:type="simple"><person-group><name name-style="western"><surname>Lindqvist</surname><given-names>E</given-names></name></person-group> (<year>1972</year>)<article-title> Zur Nomenklatur und Taxonomie einiger Blattwespen (Hymenoptera, Symphyta).</article-title><source>Notulae Entomologicae </source><volume>52</volume>: <fpage>65</fpage>-<lpage>77</lpage>.</mixed-citation></ref><ref id="B52"><mixed-citation xmlns:xlink="http://www.w3.org/1999/xlink" xlink:type="simple"><person-group><name name-style="western"><surname>Taeger</surname><given-names>A</given-names></name><name name-style="western"><surname>Blank</surname><given-names>SM</given-names></name><name name-style="western"><surname>Liston</surname><given-names>AD</given-names></name></person-group> (<year>2010</year>)<source> World Catalog of Symphyta (Hymenoptera). Zootaxa 2580: 1–1064. <ext-link ext-link-type="uri" xlink:href="http://www.mapress.com/zootaxa/2010/1/zt02580p1064.pdf" xlink:type="simple">http://www.mapress.com/zootaxa/2010/1/zt02580p1064.pdf</ext-link></source></mixed-citation></ref></ref-list></tp:taxon-treatment>
