# Supplementary material for: Review of the sawfly genus Empria (Hymenoptera, Tenthredinidae) in Japan
Source: Zookeys. 2011 Nov 28;(150):347–80. doi: 10.3897/zookeys.150.1968 (PMC3234444; doi:10.3897/zookeys.150.1968)
Supplement: XML Treatment for Empria quadrimaculata [file zookeys.150.1968-treatment8.xml]

<!DOCTYPE tp:taxon-treatment
  PUBLIC "-//TaxonX//DTD Taxonomic Treatment Publishing DTD v0 20100105//EN" "tax-treatment-NSO.dtd">
<tp:taxon-treatment xmlns:tp="http://www.plazi.org/taxpub"><tp:treatment-meta><mixed-citation publication-type="journal"><person-group><name><surname>Prous</surname><given-names>Marko</given-names></name><name><surname>Heidemaa</surname><given-names>Mikk</given-names></name><name><surname>Akihiko</surname><given-names>Shinohara</given-names></name><name><surname>Soon</surname><given-names>Villu</given-names></name></person-group><article-title>Review of the sawfly genus <italic>Empria</italic> (Hymenoptera, Tenthredinidae) in Japan
                </article-title><source>Zookeys</source><day>28</day><month>11</month><year>2011</year><volume>2011</volume><issue>150</issue><fpage>347</fpage><lpage>380</lpage><pub-id pub-id-type="doi">10.3897/zookeys.150.1968</pub-id></mixed-citation></tp:treatment-meta><tp:nomenclature><tp:taxon-name>
                        <tp:taxon-name-part taxon-name-part-type="genus">Empria</tp:taxon-name-part>
                        <tp:taxon-name-part taxon-name-part-type="species">quadrimaculata</tp:taxon-name-part>
                    <object-id xmlns:xlink="http://www.w3.org/1999/xlink" xlink:type="simple">http://species-id.net/wiki/Empria_quadrimaculata</object-id>
                    </tp:taxon-name><tp:taxon-authority>Takeuchi, 1952</tp:taxon-authority><tp:nomenclature-citation-list><tp:nomenclature-citation><tp:taxon-name>Empria quadrimaculata</tp:taxon-name><comment> Takeuchi, 1952b: 49–50. Type locality: Japan, Kyoto, Ushio. Holotype female, UOPJ [examined].</comment></tp:nomenclature-citation></tp:nomenclature-citation-list></tp:nomenclature><tp:treatment-sec sec-type="Taxonomic affinities"><title>Taxonomic affinities.</title><p>The closest species are <italic><tp:taxon-name>Empria zhangi</tp:taxon-name></italic> Wei &amp; Yan, 2009 (China) and <italic><tp:taxon-name>Empria rubicola</tp:taxon-name></italic> Ermolenko, 1971. <italic><tp:taxon-name>Empria zhangi</tp:taxon-name></italic> (two females and two males studied, including the holotype) can be distinguished from <italic><tp:taxon-name>Empria quadrimaculata</tp:taxon-name></italic> mainly by the following two characters: 1) in female malar space clearly less than two times of the lateral ocellus diameter (about two times in <italic><tp:taxon-name>Empria quadrimaculata</tp:taxon-name></italic> and <italic><tp:taxon-name>Empria rubicola</tp:taxon-name></italic>), in male equal or slightly less than the ocellus diameter (clearly longer in <italic><tp:taxon-name>Empria quadrimaculata</tp:taxon-name></italic> and <italic><tp:taxon-name>Empria rubicola</tp:taxon-name></italic>); and 2) in female flagellum about 2.0 times longer than breadth of head (2.1–2.5 times in <italic><tp:taxon-name>Empria quadrimaculata</tp:taxon-name></italic>), in male 2.4–2.5 times (2.9–3.3 times in <italic><tp:taxon-name>Empria quadrimaculata</tp:taxon-name></italic>). <italic><tp:taxon-name>Empria rubicola</tp:taxon-name></italic> has shorter antennae and three pairs of pale patches (mostly two in <italic><tp:taxon-name>Empria quadrimaculata</tp:taxon-name></italic>) on terga. The penis valves of <italic><tp:taxon-name>Empria zhangi</tp:taxon-name></italic> and <italic><tp:taxon-name>Empria quadrimaculata</tp:taxon-name></italic> are very similar (<ext-link xmlns:xlink="http://www.w3.org/1999/xlink" ext-link-type="uri" xlink:href="http://www.morphbank.net/?id=693502" xlink:type="simple">http://www.morphbank.net/?id=693502</ext-link>; <xref ref-type="fig" rid="F7">Fig. 26</xref>), while <italic><tp:taxon-name>Empria rubicola</tp:taxon-name></italic> can be distinguished from the two by relatively large basal lobe of the valviceps and by the ventroapical part clearly bent towards its basal part (<xref ref-type="fig" rid="F7">Fig. 27</xref>). Valvula 1 appears indistinguishable in all three species.
                    </p></tp:treatment-sec><tp:treatment-sec sec-type="Host plants"><title>Host plants.</title><p><xref ref-type="bibr" rid="B42">Okutani (1954)</xref> indicated <italic><tp:taxon-name>Geum japonicum</tp:taxon-name></italic> Thunb., but noted later that the specific identity of the reared <italic><tp:taxon-name>Empria</tp:taxon-name></italic> species was uncertain (<xref ref-type="bibr" rid="B43">Okutani 1967</xref>).
                    </p></tp:treatment-sec><tp:treatment-sec sec-type="Distribution"><title>Distribution.</title><p>Japan (Honshu, Shikoku, Kyushu).<!--PageBreak--></p></tp:treatment-sec><tp:treatment-sec><!--Section generated to contain objects referenced in tp:taxon-treatment.--><fig id="F7" position="float" orientation="portrait"><label>Figures 25–30.</label><caption><p>Penis valves of <italic><tp:taxon-name>Empria</tp:taxon-name></italic>. <bold>25</bold> <italic><tp:taxon-name>Empria candidata</tp:taxon-name></italic> (NSMT036) <bold>26</bold> <italic><tp:taxon-name>Empria quadrimaculata</tp:taxon-name></italic> (UOPJ03) <bold>27</bold> <italic><tp:taxon-name>Empria rubicola</tp:taxon-name></italic> (USNM2051678_042) <bold>28</bold> <italic><tp:taxon-name>Empria plana</tp:taxon-name></italic> (NSMT201) <bold>29</bold> <italic><tp:taxon-name>Empria tridentis</tp:taxon-name></italic> (TUZ615182) <bold>30</bold> <italic><tp:taxon-name>Empria takeuchii</tp:taxon-name></italic> sp. n., paratype (NSMT112).</p></caption><graphic xmlns:xlink="http://www.w3.org/1999/xlink" xlink:href="ZooKeys-150-347-g007.jpg" position="float" orientation="portrait" xlink:type="simple"/></fig></tp:treatment-sec><ref-list><ref id="B42"><mixed-citation xmlns:xlink="http://www.w3.org/1999/xlink" xlink:type="simple"><person-group><name name-style="western"><surname>Okutani</surname><given-names>T</given-names></name></person-group> (<year>1954</year>)<article-title> Studies on Symphyta (I). Symphyta of Sasayama with description of a new species.</article-title><source>The Science Reports of the Hyogo University of Agriculture, Agricultural Biology </source><volume>1</volume>: <fpage>75</fpage>-<lpage>80</lpage>.</mixed-citation></ref><ref id="B43"><mixed-citation xmlns:xlink="http://www.w3.org/1999/xlink" xlink:type="simple"><person-group><name name-style="western"><surname>Okutani</surname><given-names>T</given-names></name></person-group> (<year>1967</year>)<article-title> Food-plants of Japanese Symphyta (II).</article-title><source>Japanese Journal of Applied Entomology and Zoology </source><volume>11</volume>: <fpage>90</fpage>-<lpage>99</lpage>. <ext-link ext-link-type="uri" xlink:href="http://dx.doi.org/10.1303/jjaez.11.90" xlink:type="simple">doi: 10.1303/jjaez.11.90</ext-link></mixed-citation></ref></ref-list></tp:taxon-treatment>
