# Supplementary material for: Review of the sawfly genus Empria (Hymenoptera, Tenthredinidae) in Japan
Source: Zookeys. 2011 Nov 28;(150):347–80. doi: 10.3897/zookeys.150.1968 (PMC3234444; doi:10.3897/zookeys.150.1968)
Supplement: XML Treatment for Empria rubicola [file zookeys.150.1968-treatment9.xml]

<!DOCTYPE tp:taxon-treatment
  PUBLIC "-//TaxonX//DTD Taxonomic Treatment Publishing DTD v0 20100105//EN" "tax-treatment-NSO.dtd">
<tp:taxon-treatment xmlns:tp="http://www.plazi.org/taxpub"><tp:treatment-meta><mixed-citation publication-type="journal"><person-group><name><surname>Prous</surname><given-names>Marko</given-names></name><name><surname>Heidemaa</surname><given-names>Mikk</given-names></name><name><surname>Akihiko</surname><given-names>Shinohara</given-names></name><name><surname>Soon</surname><given-names>Villu</given-names></name></person-group><article-title>Review of the sawfly genus <italic>Empria</italic> (Hymenoptera, Tenthredinidae) in Japan
                </article-title><source>Zookeys</source><day>28</day><month>11</month><year>2011</year><volume>2011</volume><issue>150</issue><fpage>347</fpage><lpage>380</lpage><pub-id pub-id-type="doi">10.3897/zookeys.150.1968</pub-id></mixed-citation></tp:treatment-meta><tp:nomenclature><tp:taxon-name>
                        <tp:taxon-name-part taxon-name-part-type="genus">Empria</tp:taxon-name-part>
                        <tp:taxon-name-part taxon-name-part-type="species">rubicola</tp:taxon-name-part>
                    <object-id xmlns:xlink="http://www.w3.org/1999/xlink" xlink:type="simple">http://species-id.net/wiki/Empria_rubicola</object-id>
                    </tp:taxon-name><tp:taxon-authority>Ermolenko, 1971</tp:taxon-authority><tp:nomenclature-citation-list><tp:nomenclature-citation><tp:taxon-name>Empria rubicola</tp:taxon-name><comment> Ermolenko, 1971: 21–22. Type locality: Russia, Sakhalin Oblast, Novoaleksandrovsk. Holotype female, SIZ [examined].</comment></tp:nomenclature-citation></tp:nomenclature-citation-list></tp:nomenclature><tp:treatment-sec sec-type="Taxonomic affinities"><title>Taxonomic affinities.</title><p>The closest species are <italic><tp:taxon-name>Empria zhangi</tp:taxon-name></italic> and <italic><tp:taxon-name>Empria quadrimaculata</tp:taxon-name></italic> (see under <italic><tp:taxon-name>Empria quadrimaculata</tp:taxon-name></italic> Takeuchi, 1952 for details).
                    </p></tp:treatment-sec><tp:treatment-sec sec-type="Host plants"><title>Host plants.</title><p>Unknown. Holotype female and the studied paratypes (1 female, 2 males) were collected from <italic><tp:taxon-name>Rubus idaeus</tp:taxon-name></italic> L. subsp. <italic>melanolasius</italic> (Dieck) Focke(under the name <italic><tp:taxon-name>Rubus sachalinensis</tp:taxon-name></italic> in <xref ref-type="bibr" rid="B12">Ermolenko 1971</xref>), which is a common plant in Hokkaido.
                    </p></tp:treatment-sec><tp:treatment-sec sec-type="Distribution"><title>Distribution.</title><p>East Palaearctic. Specimens studied are from Japan (Hokkaido) and Russia (Sakhalin Oblast). Most probably this species has to be removed from the list of Chinese species (<xref ref-type="bibr" rid="B61">Yan et al. 2009</xref>), because <italic><tp:taxon-name>Empria rubicola</tp:taxon-name></italic> has clypeus and upper half of the mesepisternum black (not yellow brown) and abdominal terga 2–4 (not 2–6) each with a pair of pale patches.
                    </p></tp:treatment-sec><ref-list><ref id="B12"><mixed-citation xmlns:xlink="http://www.w3.org/1999/xlink" xlink:type="simple"><person-group><name name-style="western"><surname>Ermolenko</surname><given-names>VM</given-names></name></person-group> (<year>1971</year>)<article-title> Novye vidy i rod pililshchikov (Hymenoptera, Tenthredinidae) s ostrova Sakhalin. Soobshhenie I.</article-title><source>Vestnik zoologii </source><volume>1971</volume> (<issue>5</issue>): <fpage>18</fpage>-<lpage>24</lpage>.</mixed-citation></ref><ref id="B61"><mixed-citation xmlns:xlink="http://www.w3.org/1999/xlink" xlink:type="simple"><person-group><name name-style="western"><surname>Yan</surname><given-names>Y-C</given-names></name><name name-style="western"><surname>Wei</surname><given-names>M-C</given-names></name><name name-style="western"><surname>He</surname><given-names>Y-K</given-names></name></person-group> (<year>2009</year>)<article-title> Two new species of Tenthredinidae (Hymenoptera, Tenthredinidae) from China.</article-title><source>Acta Zootaxonomica Sinica </source><volume>34</volume>: <fpage>248</fpage>-<lpage>252</lpage>.</mixed-citation></ref></ref-list></tp:taxon-treatment>
