# Supplementary material for: Review of the sawfly genus Empria (Hymenoptera, Tenthredinidae) in Japan
Source: Zookeys. 2011 Nov 28;(150):347–80. doi: 10.3897/zookeys.150.1968 (PMC3234444; doi:10.3897/zookeys.150.1968)
Supplement: XML Treatment for Empria takeuchii [file zookeys.150.1968-treatment10.xml]

<!DOCTYPE tp:taxon-treatment
  PUBLIC "-//TaxonX//DTD Taxonomic Treatment Publishing DTD v0 20100105//EN" "tax-treatment-NSO.dtd">
<tp:taxon-treatment xmlns:tp="http://www.plazi.org/taxpub"><tp:treatment-meta><mixed-citation publication-type="journal"><person-group><name><surname>Prous</surname><given-names>Marko</given-names></name><name><surname>Heidemaa</surname><given-names>Mikk</given-names></name><name><surname>Akihiko</surname><given-names>Shinohara</given-names></name><name><surname>Soon</surname><given-names>Villu</given-names></name></person-group><article-title>Review of the sawfly genus <italic>Empria</italic> (Hymenoptera, Tenthredinidae) in Japan
                </article-title><source>Zookeys</source><day>28</day><month>11</month><year>2011</year><volume>2011</volume><issue>150</issue><fpage>347</fpage><lpage>380</lpage><pub-id pub-id-type="doi">10.3897/zookeys.150.1968</pub-id></mixed-citation></tp:treatment-meta><tp:nomenclature><tp:taxon-name>
                        <tp:taxon-name-part taxon-name-part-type="genus">Empria</tp:taxon-name-part>
                        <tp:taxon-name-part taxon-name-part-type="species">takeuchii</tp:taxon-name-part>
                    <object-id xmlns:xlink="http://www.w3.org/1999/xlink" xlink:type="simple">urn:lsid:zoobank.org:act:BDE02124-C81A-4705-91F4-34B40134B0C1</object-id>
                    <object-id xmlns:xlink="http://www.w3.org/1999/xlink" xlink:type="simple">http://species-id.net/wiki/Empria_takeuchii</object-id>
                    </tp:taxon-name><tp:taxon-authority>Prous &amp; Heidemaa</tp:taxon-authority><tp:taxon-status xmlns:xlink="http://www.w3.org/1999/xlink" xlink:type="simple">sp. n.</tp:taxon-status></tp:nomenclature><tp:treatment-sec sec-type="Type-locality"><title>Type-locality.</title><p>Japan, Honshu, Yamanashi Prefecture, Utsukushinomori, Yatsugatake Mts.</p></tp:treatment-sec><tp:treatment-sec sec-type="Holotype"><title>Holotype.</title><p>1 female, NSMT. Labelled: “[JAPAN:Honshu] Utsukushinomori 1500–1700m Yatsugatake Mts. Yamanashi Pref. 5–8. VI. 2000 A. Shinohara", “NSMT044", “Holotypus ♀ <italic><tp:taxon-name>Empria takeuchii</tp:taxon-name></italic> sp. n. design. : M. Prous &amp; M. Heidemaa 2011", “<italic><tp:taxon-name>Empria takeuchii</tp:taxon-name></italic> sp.n. Prous &amp; Heidemaa det. 2011".
                    </p></tp:treatment-sec><tp:treatment-sec sec-type="Paratypes"><title>Paratypes.</title><p>“Shimashima Nagano Pref 16. V. 1984 A. Shinohara", 1 female, NSMT032 (NSMT); “[JAPAN:Honshu] Kamiange, Mt. Jinba Tokyo 27. IV. 2003 A. Shinohara", 1 male, NSMT037 (NSMT); “Ōmi, Ō hara [Ōhara] Kyoto Pref. 15. V. 1984 R. Inagawa", 1 female, NSMT041 (NSMT); “[Ōmi, Ōhara] Sakyo-ku, Kyoto Kyoto Pref. May, 14, 1984 T. Matsumoto leg." 1 female, NSMT211 (NSMT); “[JAPAN: Honshu] Yokotemichi, ca. 850m 35-22-39N 133-31-21E Mt. Daisen Tottori Pref. 28-29. IV. 2007 A. Shinohara“, 1 male, NSMT112 (NSMT); “Takihata Kawachi-Nagano Osaka 22. IV. 1981 A. Shinohara", 1 male, NSMT213 (NSMT); “JAPAN: Ishikawa Pref., Mt. Shiritaka 637 m, May 19 1979 D. Smith &amp; I. Togashi" 1 female, USNM2051678_047 (USNM); “JAPAN: Honshu Tamozawa, Nikkô-shi Tochigi-ken, Mal. trap 13-27.iv.2009 Takeyuki Nakamura leg.", 1 male, USNM2057434_03 (USNM).</p></tp:treatment-sec><tp:treatment-sec sec-type="Other material examined"><title>Other material examined.</title><p>“JAPAN, Hokkaido Ginsendai, Kamikawa-chô <named-content xmlns:xlink="http://www.w3.org/1999/xlink" content-type="dwc:verbatimCoordinates" xlink:type="simple">43°40'N, 143°01'E</named-content>, 947 m Selectively cut forest 6–27.vi.2008 Mal. trap, A. Ueda leg" 1 female, USNM2051678_011 (USNM); “JAPAN, Hokkaido Sekihoku-tôge, Kamikawa-chô, natural forest, 993 m <named-content xmlns:xlink="http://www.w3.org/1999/xlink" content-type="dwc:verbatimCoordinates" xlink:type="simple">43°40'N, 143°06'E</named-content>, 6–27.vi.2008 Mal. trap, A. Ueda leg." 3 males, USNM2051678_008, USNM2051678_031, USNM2051678_061 (USNM); “<named-content xmlns:xlink="http://www.w3.org/1999/xlink" content-type="dwc:verbatimCoordinates" xlink:type="simple">42°57'N,141°14'E</named-content> Hakken-zan Sapporo, Hokkaidō JAPAN 16.v.2009 Takuma YOSHIDA leg." 2 males, USNM2057434_06, USNM2057434_07 (USNM).
                    </p></tp:treatment-sec><tp:treatment-sec sec-type="Female"><title>Female.</title><p><bold>Body length.</bold> (5.1)6.4–6.9 mm.
                    </p><p><bold>Colour.</bold> Black; following parts more or less unpigmented, whitish or yellowish brown: labrum; apical maxillary and labial palpomeres; tegulae completely; posterodorsal margin of pronotum in lateral part rather widely, upper part of posterolateral margin of pronotum quite narrowly; pro-, meso-, and metacoxa apically; pro-, meso-, and metatrochanter partly or in most part; pro-, meso-, and metatrochantellus partly or completely; profemur in anterior, posterior, and lateral aspects; mesofemur and metafemur apically slightly; protibia in anterior and posterior aspects; mesotibia in most part; metatibia in basal 2/3; tarsomere 1 of hind leg in basal 2/3; paired patches on abdominal terga 2–4(5); posterior margins of terga and sterna; and cenchri (in one female only posterior margin).
                    </p><p><bold>Head.</bold> Head behind eyes in dorsal view subparallel sided; postocellar area trapeziform, its length mostly less than or equal to 2 times of lateral ocellus diameter; area between frontal crests in dorsal view reaches or slightly exceeds the level of crests; face and clypeus with somewhat irregular punctures, less shining compared to vertex and especially to postocellar area; ocellar and postocellar area at least slightly raised; clypeus tridentate, with median tooth smaller than lateral teeth; clypeus with median keel; malar space (minimal ventro-ocular distance) shorter or equal to distance between antennal sockets; frontal ridge “V"-shaped, central part of frontal field with distinct pit; maximal length of temple 1.25–1.4 times greater than its minimal length; flagellum 1.8–2.0 times longer than breadth of head.
                    </p><p><bold>Thorax.</bold> Anterior part of mesoscutum with more or less distinct punctures, its median and postero-lateral portions in most part with sparse indistinct punctures and glossy interspaces, or almost impunctate, glossy; mesoscutellum, mesoscutellar appendage, and metapostnotum impunctate and glossy; mesepisternum with more or less indistinct punctures, mostly glossy; mesepimeron with setae on posterior part; metepisternum with evenly distributed setae; metepimeron in central part without setae; distance between cenchri in most specimens about equal to cenchrus width, but sometimes slightly greater; wings hyaline with brownish venation; closed cell M in hindwing present; tarsal claws with conspicuous subbasal tooth.
                    </p><p><bold>Abdomen.</bold> Terga mostly with keel-like (sometimes mixed with scale-like) sculpticells and short setae (about half of lateral ocellus diameter); ventral margin of valvula 3 abruptly bending towards apex, about equal in length to valvifer 2; serrulae of valvula 1 as in <xref ref-type="fig" rid="F5">Fig. 19</xref>, number of serrulae (15)16–17.
                    </p></tp:treatment-sec><tp:treatment-sec sec-type="Male"><title>Male.</title><p>(Mostly the differences compared to female are given).</p><p><bold>Body length.</bold> 5.6–5.8 mm.<!--PageBreak-->
                    </p><p><bold>Colour.</bold> Unpigmented, whitish or yellowish are: meso- and metatrochanter apically; pro-, meso-, and metatrochantellus partly; mesofemur only apically, or in anterior, posterior, and lateral aspects; metafemur apically; mesotibia partly in anterior, posterior, and lateral aspects, or in most part; metatibia in basal 1/3 or in basal 1/2; outer margins of harpes; paired patches on abdominal terga 2–4(3).
                    </p><p><bold>Head.</bold> Area between frontal crests in dorsal view not exceeding the level of crests; length of postocellar area 1.5–2.0 times of lateral ocellus diameter; maximal length of temple 1.25–1.45 times greater than its minimal length; flagellum 2.2–2.7 times longer than breadth of head.
                    </p><p><bold>Abdomen.</bold> Posterior margin of sternum 9 round; tergum 8 without tergal hollows and procidentia; penis valve as in <xref ref-type="fig" rid="F7">Fig. 30</xref>.
                    </p></tp:treatment-sec><tp:treatment-sec sec-type="Taxonomic affinities"><title>Taxonomic affinities.</title><p>Morphologically, no certain closest relative can be specified. Superficially may resemble <italic><tp:taxon-name>Empria rubicola</tp:taxon-name></italic> (based on males), <italic><tp:taxon-name>Empria honshuana</tp:taxon-name></italic> (based on females), or <italic><tp:taxon-name>Empria tridentis</tp:taxon-name></italic> (both have pale trochanters and trochantelli). Penis valve (<xref ref-type="fig" rid="F7">Fig. 30</xref>) and valvula 1 (<xref ref-type="fig" rid="F5">Fig. 19</xref>) clearly distinguish this species from all other known species of <italic><tp:taxon-name>Empria</tp:taxon-name></italic>. According to the molecular analyses (of ITS1 and ITS2 combined with mtDNA sequences), the closest species are those of the <italic><tp:taxon-name>Empria longicornis</tp:taxon-name></italic> and <italic><tp:taxon-name>Empria immersa</tp:taxon-name></italic> species groups, and <italic><tp:taxon-name>Empria tridentis</tp:taxon-name></italic> (<xref ref-type="fig" rid="F10">Fig. 38, 40</xref>).
                    </p></tp:treatment-sec><tp:treatment-sec sec-type="Host plants"><title>Host plants.</title><p>Unknown.</p></tp:treatment-sec><tp:treatment-sec sec-type="Distribution"><title>Distribution.</title><p>Japan (Hokkaido, Honshu).</p></tp:treatment-sec><tp:treatment-sec sec-type="Etymology"><title>Etymology.</title><p>The specific name refers to Kichizo Takeuchi (1892–1968), who made great contributions to the sawfly systematics in eastern Asia.</p></tp:treatment-sec><tp:treatment-sec sec-type="Notes"><title>Notes.</title><p>Six additional studied specimens (1 female, 5 males) from Hokkaido were not included in the type series. The female and most of the males have a longer postocellar area (more than 2 times of the lateral ocellus diameter) compared to the specimens from Honshu (mostly less than 2 times). Serrulae of the Hokkaido female are also slightly different (cf. <ext-link xmlns:xlink="http://www.w3.org/1999/xlink" ext-link-type="uri" xlink:href="http://www.morphbank.net/?id=693521" xlink:type="simple">http://www.morphbank.net/?id=693521</ext-link> and <xref ref-type="fig" rid="F5">Fig. 19</xref>). No clear differences were found in the structure of penis valves between the specimens from Hokkaido and Honshu.
                    </p></tp:treatment-sec><tp:treatment-sec><!--Section generated to contain objects referenced in tp:taxon-treatment.--><fig id="F5" position="float" orientation="portrait"><label>Figures 17–20.</label><caption><p>Lancets (valvulae 1) of <italic><tp:taxon-name>Empria</tp:taxon-name></italic>. <bold>17</bold> <italic><tp:taxon-name>Empria plana</tp:taxon-name></italic> (NSMT026) <bold>18</bold> <italic><tp:taxon-name>Empria tridentis</tp:taxon-name></italic> (USNM2051678_013) <bold>19</bold> <italic><tp:taxon-name>Empria takeuchii</tp:taxon-name></italic> sp. n., holotype (NSMT044) <bold>20</bold> <italic><tp:taxon-name>Empria liturata</tp:taxon-name></italic> (USNM2051678_054).</p></caption><graphic xmlns:xlink="http://www.w3.org/1999/xlink" xlink:href="ZooKeys-150-347-g005.jpg" position="float" orientation="portrait" xlink:type="simple"/></fig><fig id="F7" position="float" orientation="portrait"><label>Figures 25–30.</label><caption><p>Penis valves of <italic><tp:taxon-name>Empria</tp:taxon-name></italic>. <bold>25</bold> <italic><tp:taxon-name>Empria candidata</tp:taxon-name></italic> (NSMT036) <bold>26</bold> <italic><tp:taxon-name>Empria quadrimaculata</tp:taxon-name></italic> (UOPJ03) <bold>27</bold> <italic><tp:taxon-name>Empria rubicola</tp:taxon-name></italic> (USNM2051678_042) <bold>28</bold> <italic><tp:taxon-name>Empria plana</tp:taxon-name></italic> (NSMT201) <bold>29</bold> <italic><tp:taxon-name>Empria tridentis</tp:taxon-name></italic> (TUZ615182) <bold>30</bold> <italic><tp:taxon-name>Empria takeuchii</tp:taxon-name></italic> sp. n., paratype (NSMT112).</p></caption><graphic xmlns:xlink="http://www.w3.org/1999/xlink" xlink:href="ZooKeys-150-347-g007.jpg" position="float" orientation="portrait" xlink:type="simple"/></fig><fig id="F10" position="float" orientation="portrait"><label>Figures 38–40.</label><caption><p>Phylogenetic analyses of the genus <italic><tp:taxon-name>Empria</tp:taxon-name></italic>. <bold>38</bold> Phylogeny of ITS sequences (1298–1517 bp) reconstructed using BAli-Phy (GTR + I + G[4] substitution model). Because the four independent runs of BAli-Phy produced different topologies, only clades which were found in all trees and were supported with posterior probabilities (PP) 0.9 or more are shown. Duplicate (shown behind the sequence used in the analysis) and very similar sequences (three <italic><tp:taxon-name>Empria japonica</tp:taxon-name></italic>, two <italic><tp:taxon-name>Empria tridentis</tp:taxon-name></italic>, and one <italic><tp:taxon-name>Empria rubicola</tp:taxon-name></italic>) were removed prior to analyses to reduce computation time. <bold>39</bold> Phylogeny of mitochondrial sequences using MrBayes (GTR + I + G[4] model; alignment length 1642 bp). Duplicate sequences (shown behind the sequence used in the analysis) were removed prior to analyses. <italic><tp:taxon-name>Empria liturata</tp:taxon-name></italic> from Japan (USNM2051678_021) was also excluded due to incomplete sequence. <bold>40</bold> Combined analysis of ITS (MAP alignment from BAli-Phy analysis) and mitochondrial sequences using MrBayes (GTR + I + G[4] model). <italic><tp:taxon-name>Monsoma pulveratum</tp:taxon-name></italic> was used as an outgroup. Clades with posterior probabilities (PP) less than 0.9 were collapsed in all the trees.</p></caption><graphic xmlns:xlink="http://www.w3.org/1999/xlink" xlink:href="ZooKeys-150-347-g010.jpg" position="float" orientation="portrait" xlink:type="simple"/></fig></tp:treatment-sec></tp:taxon-treatment>
