# Supplementary material for: Review of the sawfly genus Empria (Hymenoptera, Tenthredinidae) in Japan
Source: Zookeys. 2011 Nov 28;(150):347–80. doi: 10.3897/zookeys.150.1968 (PMC3234444; doi:10.3897/zookeys.150.1968)
Supplement: XML Treatment for Empria tridens [file zookeys.150.1968-treatment11.xml]

<!DOCTYPE tp:taxon-treatment
  PUBLIC "-//TaxonX//DTD Taxonomic Treatment Publishing DTD v0 20100105//EN" "tax-treatment-NSO.dtd">
<tp:taxon-treatment xmlns:tp="http://www.plazi.org/taxpub"><tp:treatment-meta><mixed-citation publication-type="journal"><person-group><name><surname>Prous</surname><given-names>Marko</given-names></name><name><surname>Heidemaa</surname><given-names>Mikk</given-names></name><name><surname>Akihiko</surname><given-names>Shinohara</given-names></name><name><surname>Soon</surname><given-names>Villu</given-names></name></person-group><article-title>Review of the sawfly genus <italic>Empria</italic> (Hymenoptera, Tenthredinidae) in Japan
                </article-title><source>Zookeys</source><day>28</day><month>11</month><year>2011</year><volume>2011</volume><issue>150</issue><fpage>347</fpage><lpage>380</lpage><pub-id pub-id-type="doi">10.3897/zookeys.150.1968</pub-id></mixed-citation></tp:treatment-meta><tp:nomenclature><tp:taxon-name>
                        <tp:taxon-name-part taxon-name-part-type="genus">Empria</tp:taxon-name-part>
                        <tp:taxon-name-part taxon-name-part-type="species">tridens</tp:taxon-name-part>
                    <object-id xmlns:xlink="http://www.w3.org/1999/xlink" xlink:type="simple">http://species-id.net/wiki/Empria_tridens</object-id>
                    </tp:taxon-name><tp:taxon-authority>(Konow, 1896)</tp:taxon-authority><tp:nomenclature-citation-list><tp:nomenclature-citation><tp:taxon-name>Poecilosoma (Poecilosoma) tridens</tp:taxon-name><comment> Konow, 1896: 54, 58. Type locality: Europe “Europa fere tota" [original description]. Lectotype female (designated in <xref ref-type="bibr" rid="B46">Prous et al. 2011b</xref>), DEI [examined].</comment></tp:nomenclature-citation><tp:nomenclature-citation><tp:taxon-name>Empria (Empria) caucasica</tp:taxon-name><comment> Dovnar-Zapolskij, 1929: 38–39. Synonymy according to <xref ref-type="bibr" rid="B7">Conde (1940)</xref>, see <xref ref-type="bibr" rid="B46">Prous et al. (2011b)</xref> for details.</comment></tp:nomenclature-citation><tp:nomenclature-citation><tp:taxon-name>Empria (Triempria) konowi</tp:taxon-name><comment> Dovnar-Zapolskij, 1929: 39–40. Type locality: Russia, Sarepta. Lectotype female (designated in <xref ref-type="bibr" rid="B46">Prous et al. 2011b</xref>), ZISP [examined].</comment></tp:nomenclature-citation><tp:nomenclature-citation><tp:taxon-name>Empria (Triempria) gussakovskii</tp:taxon-name><comment> Dovnar-Zapolskij, 1929: 40–41. Type locality: Russia, Kostroma District. Lectotype female (designated in <xref ref-type="bibr" rid="B46">Prous et al. 2011b</xref>), ZISP [examined].</comment></tp:nomenclature-citation></tp:nomenclature-citation-list></tp:nomenclature><tp:treatment-sec sec-type="Taxonomic affinities"><title>Taxonomic affinities.</title><p>Belongs to <italic><tp:taxon-name>Empria longicornis</tp:taxon-name></italic> group. Morphologically the closest species is <italic><tp:taxon-name>Empria longicornis</tp:taxon-name></italic>, from which it can be distinguished in most cases by shorter antennae and more pairs of pale patches on abdominal terga (4 large and 1 small in <italic><tp:taxon-name>Empria tridens</tp:taxon-name></italic>, on terga 2–6; 3 large and 1 small in <italic><tp:taxon-name>Empria longicornis</tp:taxon-name></italic>, on terga 2–5), and by its less prominent serrulae (<xref ref-type="fig" rid="F6">Fig. 22</xref>; <ext-link xmlns:xlink="http://www.w3.org/1999/xlink" ext-link-type="uri" xlink:href="http://www.morphbank.net/?id=578850" xlink:type="simple">http://www.morphbank.net/?id=578850</ext-link>).
                    </p></tp:treatment-sec><tp:treatment-sec sec-type="Host plants"><title>Host plants.</title><p><italic><tp:taxon-name>Rubus idaeus</tp:taxon-name></italic> and possibly <italic><tp:taxon-name>Rubus fruticosus</tp:taxon-name></italic> complex (<xref ref-type="bibr" rid="B46">Prous et al. 2011b</xref>).
                    </p></tp:treatment-sec><tp:treatment-sec sec-type="Distribution"><title>Distribution.</title><p>Palaearctic. Specimens studied are from Belgium, Croatia, Denmark, Estonia, Finland, France, Germany, Hungary, Japan (Hokkaido), Mongolia, Russia (Amur Oblast, Kamchatka Krai, Kostroma Oblast, Leningrad Oblast, Primorsky Krai, Sakhalin Oblast, Stavropol Krai, Volgograd Oblast), Sweden, Switzerland, Turkey, Ukraine, and United Kingdom.</p></tp:treatment-sec><tp:treatment-sec><!--Section generated to contain objects referenced in tp:taxon-treatment.--><fig id="F6" position="float" orientation="portrait"><label>Figures 21–24.</label><caption><p>Lancets (valvulae 1) of <italic><tp:taxon-name>Empria</tp:taxon-name></italic>. <bold>21</bold> <italic><tp:taxon-name>Empria honshuana</tp:taxon-name></italic> sp. n., paratype (USNM2051678_016) <bold>22</bold> <italic><tp:taxon-name>Empria tridens</tp:taxon-name></italic> (USNM2051678_018) <bold>23</bold> <italic><tp:taxon-name>Empria japonica</tp:taxon-name></italic>, holotype (NSMT USNM2051678_019) <bold>24</bold> <italic><tp:taxon-name>Empria loktini</tp:taxon-name></italic> (TUZ615180).</p></caption><graphic xmlns:xlink="http://www.w3.org/1999/xlink" xlink:href="ZooKeys-150-347-g006.jpg" position="float" orientation="portrait" xlink:type="simple"/></fig></tp:treatment-sec><ref-list><ref id="B46"><mixed-citation xmlns:xlink="http://www.w3.org/1999/xlink" xlink:type="simple"><person-group><name name-style="western"><surname>Prous</surname><given-names>M</given-names></name><name name-style="western"><surname>Heidemaa</surname><given-names>M</given-names></name><name name-style="western"><surname>Soon</surname><given-names>V</given-names></name></person-group> (<year>2011b</year>)<source><italic>Empria longicornis</italic> species group: taxonomic revision with notes on phylogeny and ecology (Hymenoptera, Tenthredinidae). Zootaxa 2756: 1–39. <ext-link ext-link-type="uri" xlink:href="http://www.mapress.com/zootaxa/2011/f/zt02756p039.pdf" xlink:type="simple">http://www.mapress.com/zootaxa/2011/f/zt02756p039.pdf</ext-link></source></mixed-citation></ref><ref id="B7"><mixed-citation xmlns:xlink="http://www.w3.org/1999/xlink" xlink:type="simple"><person-group><name name-style="western"><surname>Conde</surname><given-names>O</given-names></name></person-group> (<year>1940</year>)<source> Eine Revision der mir bekannten <italic>Empria</italic>-Arten (Hym. Tenthr.) und einige Bemerkungen zum Wesen der systematischen Forschungsarbeit. Deutsche Entomologische Zeitschrift [1940] (1–4): 162–179.
</source></mixed-citation></ref></ref-list></tp:taxon-treatment>
