# Supplementary material for: Review of the sawfly genus Empria (Hymenoptera, Tenthredinidae) in Japan
Source: Zookeys. 2011 Nov 28;(150):347–80. doi: 10.3897/zookeys.150.1968 (PMC3234444; doi:10.3897/zookeys.150.1968)
Supplement: XML Treatment for Empria tridentis [file zookeys.150.1968-treatment12.xml]

<!DOCTYPE tp:taxon-treatment
  PUBLIC "-//TaxonX//DTD Taxonomic Treatment Publishing DTD v0 20100105//EN" "tax-treatment-NSO.dtd">
<tp:taxon-treatment xmlns:tp="http://www.plazi.org/taxpub"><tp:treatment-meta><mixed-citation publication-type="journal"><person-group><name><surname>Prous</surname><given-names>Marko</given-names></name><name><surname>Heidemaa</surname><given-names>Mikk</given-names></name><name><surname>Akihiko</surname><given-names>Shinohara</given-names></name><name><surname>Soon</surname><given-names>Villu</given-names></name></person-group><article-title>Review of the sawfly genus <italic>Empria</italic> (Hymenoptera, Tenthredinidae) in Japan
                </article-title><source>Zookeys</source><day>28</day><month>11</month><year>2011</year><volume>2011</volume><issue>150</issue><fpage>347</fpage><lpage>380</lpage><pub-id pub-id-type="doi">10.3897/zookeys.150.1968</pub-id></mixed-citation></tp:treatment-meta><tp:nomenclature><tp:taxon-name>
                        <tp:taxon-name-part taxon-name-part-type="genus">Empria</tp:taxon-name-part>
                        <tp:taxon-name-part taxon-name-part-type="species">tridentis</tp:taxon-name-part>
                    <object-id xmlns:xlink="http://www.w3.org/1999/xlink" xlink:type="simple">http://species-id.net/wiki/Empria_tridentis</object-id>
                    </tp:taxon-name><tp:taxon-authority>Lee &amp; Ryu, 1996</tp:taxon-authority><tp:nomenclature-citation-list><tp:nomenclature-citation><tp:taxon-name>Empria tridentis</tp:taxon-name><comment> Lee &amp; Ryu, 1996: 23. Type locality: South-Korea, Goseong-gun Hyangnobong, 38.3167N 128.3E. Holotype female, YUIC [examined].</comment></tp:nomenclature-citation></tp:nomenclature-citation-list></tp:nomenclature><tp:treatment-sec sec-type="Taxonomic affinities"><title>Taxonomic affinities.</title><p>Morphologically, no close relatives can be identified, but in the phylogenetic analysis of the ITS and mtDNA sequences combined, the species appears as a sister of the <italic>longicornis</italic>-group (<xref ref-type="fig" rid="F10">Fig. 40</xref>). Superficially may resemble <italic><tp:taxon-name>Empria longicornis</tp:taxon-name></italic>, from which <italic><tp:taxon-name>Empria tridentis</tp:taxon-name></italic> can easily be distinguished by tegulae, base of metatibia, trochanters, and trochantelli pale (all black in <italic><tp:taxon-name>Empria longicornis</tp:taxon-name></italic>), and by very different structure of lancets and penis valves.
                    </p></tp:treatment-sec><tp:treatment-sec sec-type="Host plants"><title>Host plants.</title><p>Unknown.</p></tp:treatment-sec><tp:treatment-sec sec-type="Distribution"><title>Distribution.</title><p>East Palaearctic. Specimens studied are from Japan (Hokkaido, Honshu), Russia (Khabarovsk Krai, Primorsky Krai), and South-Korea.</p></tp:treatment-sec><tp:treatment-sec sec-type="Notes"><title>Notes.</title><p>The original description of this species states that there are “a pair of large flecks on lateral portion of lst–4th tergite" (<xref ref-type="bibr" rid="B28">Lee and Ryu 1996</xref>), while actually no specimen studied (including the holotype) has pale patches (“large flecks") on first tergite. There is one male (NSMT018) from Honshu (Nagano) with penis valve slightly different (see <ext-link xmlns:xlink="http://www.w3.org/1999/xlink" ext-link-type="uri" xlink:href="http://www.morphbank.net/?id=592669" xlink:type="simple">http://www.morphbank.net/?id=592669</ext-link>) from all the other studied males, but the material is currently insufficient to decide if the specimen is aberrant or represents a separate (sibling) species.
                    </p></tp:treatment-sec><tp:treatment-sec><!--Section generated to contain objects referenced in tp:taxon-treatment.--><fig id="F10" position="float" orientation="portrait"><label>Figures 38–40.</label><caption><p>Phylogenetic analyses of the genus <italic><tp:taxon-name>Empria</tp:taxon-name></italic>. <bold>38</bold> Phylogeny of ITS sequences (1298–1517 bp) reconstructed using BAli-Phy (GTR + I + G[4] substitution model). Because the four independent runs of BAli-Phy produced different topologies, only clades which were found in all trees and were supported with posterior probabilities (PP) 0.9 or more are shown. Duplicate (shown behind the sequence used in the analysis) and very similar sequences (three <italic><tp:taxon-name>Empria japonica</tp:taxon-name></italic>, two <italic><tp:taxon-name>Empria tridentis</tp:taxon-name></italic>, and one <italic><tp:taxon-name>Empria rubicola</tp:taxon-name></italic>) were removed prior to analyses to reduce computation time. <bold>39</bold> Phylogeny of mitochondrial sequences using MrBayes (GTR + I + G[4] model; alignment length 1642 bp). Duplicate sequences (shown behind the sequence used in the analysis) were removed prior to analyses. <italic><tp:taxon-name>Empria liturata</tp:taxon-name></italic> from Japan (USNM2051678_021) was also excluded due to incomplete sequence. <bold>40</bold> Combined analysis of ITS (MAP alignment from BAli-Phy analysis) and mitochondrial sequences using MrBayes (GTR + I + G[4] model). <italic><tp:taxon-name>Monsoma pulveratum</tp:taxon-name></italic> was used as an outgroup. Clades with posterior probabilities (PP) less than 0.9 were collapsed in all the trees.</p></caption><graphic xmlns:xlink="http://www.w3.org/1999/xlink" xlink:href="ZooKeys-150-347-g010.jpg" position="float" orientation="portrait" xlink:type="simple"/></fig></tp:treatment-sec><ref-list><ref id="B28"><mixed-citation xmlns:xlink="http://www.w3.org/1999/xlink" xlink:type="simple"><person-group><name name-style="western"><surname>Lee</surname><given-names>J-W</given-names></name><name name-style="western"><surname>Ryu</surname><given-names>S-M</given-names></name></person-group> (<year>1996</year>)<article-title> A Systematic Study on the Tenthredinidae (Hymenoptera: Symphyta) from Korea II. Ten new species of the Tenthredinidae.</article-title><source>Entomological Research Bulletin </source><volume>22</volume>: <fpage>17</fpage>-<lpage>34</lpage>.</mixed-citation></ref></ref-list></tp:taxon-treatment>
