# Supplementary material for: Review of the sawfly genus Empria (Hymenoptera, Tenthredinidae) in Japan
Source: Zookeys. 2011 Nov 28;(150):347–80. doi: 10.3897/zookeys.150.1968 (PMC3234444; doi:10.3897/zookeys.150.1968)
Supplement: XML Treatment for Empria [file zookeys.150.1968-treatment13.xml]

<!DOCTYPE tp:taxon-treatment
  PUBLIC "-//TaxonX//DTD Taxonomic Treatment Publishing DTD v0 20100105//EN" "tax-treatment-NSO.dtd">
<tp:taxon-treatment xmlns:tp="http://www.plazi.org/taxpub"><tp:treatment-meta><mixed-citation publication-type="journal"><person-group><name><surname>Prous</surname><given-names>Marko</given-names></name><name><surname>Heidemaa</surname><given-names>Mikk</given-names></name><name><surname>Akihiko</surname><given-names>Shinohara</given-names></name><name><surname>Soon</surname><given-names>Villu</given-names></name></person-group><article-title>Review of the sawfly genus <italic>Empria</italic> (Hymenoptera, Tenthredinidae) in Japan
                </article-title><source>Zookeys</source><day>28</day><month>11</month><year>2011</year><volume>2011</volume><issue>150</issue><fpage>347</fpage><lpage>380</lpage><pub-id pub-id-type="doi">10.3897/zookeys.150.1968</pub-id></mixed-citation></tp:treatment-meta><tp:nomenclature><tp:taxon-name>
                        <tp:taxon-name-part taxon-name-part-type="genus">Empria</tp:taxon-name-part>
                    </tp:taxon-name><tp:taxon-status xmlns:xlink="http://www.w3.org/1999/xlink" xlink:type="simple">sp. 1</tp:taxon-status></tp:nomenclature><tp:treatment-sec sec-type="Taxonomic affinities"><title>Taxonomic affinities.</title><p>Belongs to <italic><tp:taxon-name>Empria longicornis</tp:taxon-name></italic> group. Externally it is most similar to <italic><tp:taxon-name>Empria japonica</tp:taxon-name></italic>, but penis valve is clearly distinct from all other known species of the<italic> longicornis</italic>-group (<xref ref-type="fig" rid="F8">Fig. 36</xref>), being most similar to <italic><tp:taxon-name>Empria alpina</tp:taxon-name></italic> Benson, 1938 (e.g. <!--PageBreak--><ext-link xmlns:xlink="http://www.w3.org/1999/xlink" ext-link-type="uri" xlink:href="http://www.morphbank.net/?id=577439" xlink:type="simple">http://www.morphbank.net/?id=577439</ext-link>). Can be distinguished from <italic><tp:taxon-name>Empria alpina</tp:taxon-name></italic> by its colouration: in <italic><tp:taxon-name>Empria </tp:taxon-name></italic>sp1 tegulae, posterior margin of pronotum, and basal 1/3 of metatibia are pale, while in <italic><tp:taxon-name>Empria alpina</tp:taxon-name></italic> these are mostly black. Distinctness of this taxon is also supported by nuclear ITS sequence data (<xref ref-type="fig" rid="F10">Fig. 38</xref>).
                    </p></tp:treatment-sec><tp:treatment-sec sec-type="Host plants"><title>Host plants.</title><p>Unknown.</p></tp:treatment-sec><tp:treatment-sec sec-type="Distribution"><title>Distribution.</title><p>Japan (Hokkaido).</p></tp:treatment-sec><tp:treatment-sec sec-type="Notes"><title>Notes.</title><p>Because taxonomy of the <italic>longicornis</italic>-group is quite difficult (<xref ref-type="bibr" rid="B46">Prous et al. 2011b</xref>) and the corresponding female remains to be found yet, additional material is needed to describe and name this presumably new species.
                    </p></tp:treatment-sec><tp:treatment-sec><!--Section generated to contain objects referenced in tp:taxon-treatment.--><fig id="F8" position="float" orientation="portrait"><label>Figures 31–36.</label><caption><p>Penis valves of <italic><tp:taxon-name>Empria</tp:taxon-name></italic>. <bold>31</bold> <italic><tp:taxon-name>Empria honshuana</tp:taxon-name></italic> sp. n., paratype (NSMT200) <bold>32</bold> <italic><tp:taxon-name>Empria</tp:taxon-name></italic> <italic>liturata</italic> (USNM2051678_051) <bold>33</bold> <italic><tp:taxon-name>Empria</tp:taxon-name></italic> <italic>loktini</italic> (NSMT105) <bold>34</bold> <italic><tp:taxon-name>Empria tridens</tp:taxon-name></italic> (USNM2051678_024) <bold>35</bold> <italic><tp:taxon-name>Empria japonica</tp:taxon-name></italic>, paratype (NSMT009) <bold>36</bold> <italic><tp:taxon-name>Empria</tp:taxon-name></italic> sp. 1 (USNM2051678_040). The arrowheads illustrate the different position of valvular duct (upper right arrowhead) relative to the dorsal rim of valvura (lower left arrowhead) in <italic><tp:taxon-name>Empria loktini</tp:taxon-name></italic> (<xref ref-type="fig" rid="F3">Fig. 33</xref>) and other species of <italic>longicornis</italic>-group (<xref ref-type="fig" rid="F3">Fig. 34</xref>).</p></caption><graphic xmlns:xlink="http://www.w3.org/1999/xlink" xlink:href="ZooKeys-150-347-g008.jpg" position="float" orientation="portrait" xlink:type="simple"/></fig><fig id="F3" position="float" orientation="portrait"><label>Figures 7–12.</label><caption><p><bold>7</bold> <italic><tp:taxon-name>Empria candidata</tp:taxon-name></italic>, posterior tip of the abdomen in ventral view, male (TUZ282970) <bold>8</bold> <italic><tp:taxon-name>Empria quadrimaculata</tp:taxon-name></italic>, posterior tip of the abdomen in ventral view, male (NSMT228) <bold>9</bold> <italic><tp:taxon-name>Empria loktini,</tp:taxon-name></italic> head in dorsal view, female (NSMT014) <bold>10</bold> <italic><tp:taxon-name>Empria honshuana</tp:taxon-name></italic> sp. n., head in dorsal view, female paratype (NSMT-Hym2011-2-3-4) <bold>11</bold> <italic><tp:taxon-name>Empria tridentis</tp:taxon-name></italic>, habitus in dorsal view, female (NSMT051) <bold>12</bold> <italic><tp:taxon-name>Empria takeuchii</tp:taxon-name></italic> sp. n.,habitus in dorsal view, female paratype (NSMT032).</p></caption><graphic xmlns:xlink="http://www.w3.org/1999/xlink" xlink:href="ZooKeys-150-347-g003.jpg" position="float" orientation="portrait" xlink:type="simple"/></fig><fig id="F10" position="float" orientation="portrait"><label>Figures 38–40.</label><caption><p>Phylogenetic analyses of the genus <italic><tp:taxon-name>Empria</tp:taxon-name></italic>. <bold>38</bold> Phylogeny of ITS sequences (1298–1517 bp) reconstructed using BAli-Phy (GTR + I + G[4] substitution model). Because the four independent runs of BAli-Phy produced different topologies, only clades which were found in all trees and were supported with posterior probabilities (PP) 0.9 or more are shown. Duplicate (shown behind the sequence used in the analysis) and very similar sequences (three <italic><tp:taxon-name>Empria japonica</tp:taxon-name></italic>, two <italic><tp:taxon-name>Empria tridentis</tp:taxon-name></italic>, and one <italic><tp:taxon-name>Empria rubicola</tp:taxon-name></italic>) were removed prior to analyses to reduce computation time. <bold>39</bold> Phylogeny of mitochondrial sequences using MrBayes (GTR + I + G[4] model; alignment length 1642 bp). Duplicate sequences (shown behind the sequence used in the analysis) were removed prior to analyses. <italic><tp:taxon-name>Empria liturata</tp:taxon-name></italic> from Japan (USNM2051678_021) was also excluded due to incomplete sequence. <bold>40</bold> Combined analysis of ITS (MAP alignment from BAli-Phy analysis) and mitochondrial sequences using MrBayes (GTR + I + G[4] model). <italic><tp:taxon-name>Monsoma pulveratum</tp:taxon-name></italic> was used as an outgroup. Clades with posterior probabilities (PP) less than 0.9 were collapsed in all the trees.</p></caption><graphic xmlns:xlink="http://www.w3.org/1999/xlink" xlink:href="ZooKeys-150-347-g010.jpg" position="float" orientation="portrait" xlink:type="simple"/></fig></tp:treatment-sec><ref-list><ref id="B46"><mixed-citation xmlns:xlink="http://www.w3.org/1999/xlink" xlink:type="simple"><person-group><name name-style="western"><surname>Prous</surname><given-names>M</given-names></name><name name-style="western"><surname>Heidemaa</surname><given-names>M</given-names></name><name name-style="western"><surname>Soon</surname><given-names>V</given-names></name></person-group> (<year>2011b</year>)<source><italic>Empria longicornis</italic> species group: taxonomic revision with notes on phylogeny and ecology (Hymenoptera, Tenthredinidae). Zootaxa 2756: 1–39. <ext-link ext-link-type="uri" xlink:href="http://www.mapress.com/zootaxa/2011/f/zt02756p039.pdf" xlink:type="simple">http://www.mapress.com/zootaxa/2011/f/zt02756p039.pdf</ext-link></source></mixed-citation></ref></ref-list></tp:taxon-treatment>
